# Supplementary material for: A sticky situation – simple method for rapid poissonian encapsulation of highly aggregation-prone microbeads in polydisperse emulsions
Source: Front Bioeng Biotechnol. 2025 Jun 30;13:1568027. doi: 10.3389/fbioe.2025.1568027 (PMC12256949; doi:10.3389/fbioe.2025.1568027)
Supplement: Supplementary file 3 [file Table1.xlsx]

## Sheet: Microbead distributions
Emulsions using 2% Abil EM 90 0.05% Triton X100						Abil emulsions microbead distribution					Emulsions using 2% FluoSurf					Fluosurf emulsions microbead distribution
	EXP_1	EXP_2	EXP_3	EXP_4		EXP_1						EXP_1	EXP_2	EXP_3		EXP_1
ID	volume (pl)	volume (pl)	volume (pl)	volume (pl)		microbeads/droplet	count				ID	volume (pl)	volume (pl)	volume (pl)		microbeads/droplet	count
1	6.99363	0.906532	0.561413	0.987346		1	73				1	3.71353	9.86324	5.6175		1	318
2	1.91448	0.844963	1.87913	4.20444		2	16				2	0.328263	9.43236	1.18591		2	67
3	19.8781	0.672325	0.610748	0.386727		3	4				3	11.8587	6.30882	2.56862		3	24
4	0.75984	0.624137	1.1908	2.17582		4	5				4	4.61632	1.48029	4.89125		4	6
5	1.45031	0.924768	6.66467	0.796926		5	1				5	5.6175	2.86822	0.365215		5	2
6	0.533301	0.81231	0.515362	2.83215							6	6.60231	3.03128	1.84654		11	1
7	4.74363	0.232514	1.09518	2.6682							7	3.22101	1.36952	0.512951
8	0.325059	0.156943	0.998628	1.14476		EXP_2					8	0.841154	7.77067	4.14033
9	4.25493	0.771612	0.935579	0.552129		microbeads/droplet	count				9	1.47716	3.37607	9.31044		EXP_2
10	1.08103	2.52871	0.93764	0.285981		1	72				10	1.25563	7.54608	3.75034		microbeads/droplet	count
11	2.92515	2.42446	1.09061	0.999188		2	7				11	1.46072	2.79747	4.54649		1	629
12	1.60929	1.33097	1.31575	1.26709		3	6				12	5.12911	0.966282	0.30363		2	105
13	0.387076	0.436102	3.3077	3.22846		4	1				13	1.10376	0.375436	5.68305		3	41
14	0.256452	2.07935	1.42223	3.13528		5	1				14	2.13369	0.375436	0.759157		4	10
15	2.28802	0.233434	0.276058	4.41457		6	1				15	2.07225	4.83171	2.13369		5	1
16	0.317814	0.605678	0.262792	0.91359		7	1				16	9.14223	1.16018	2.76147		6	1
17	3.47741	0.736954	1.1047	0.479629							17	1.32942	6.01341	1.08733		8	2
18	1.89823	0.962553	0.761307	4.49905							18	0.607249	4.39763	4.25516
19	1.83741	0.63356	1.09037	3.33384		EXP_3					19	1.0545	5.37025	7.12737
20	0.266714	1.57971	1.24235	1.05635		microbeads/droplet	count				20	1.46072	1.50794	2.73286		EXP_3
21	0.76395	0.652617	0.509664	2.92688		1	77				21	3.89411	1.33251	6.0154		microbeads / droplet	count
22	2.30551	2.66234	1.7314	0.136599		2	12				22	1.25563	0.800143	4.26743		1	589
23	1.91464	0.469283	1.91138	0.704316		3	1				23	3.89411	0.261604	5.50252		2	122
24	1.41956	0.515765	1.17811	1.65065							24	1.02581	3.76991	0.693445		3	30
25	0.58124	0.510545	2.93014	0.994152							25	5.798	2.34194	6.56521		4	12
26	0.46982	1.78851	0.962443	1.19692		EXP_4					26	2.61373	2.56046	1.00536		5	3
27	0.162905	0.478776	4.12438	0.341823		microbeads/droplet	count				27	1.51418	5.85026	5.12504
28	0.624934	0.591024	2.48646	0.553129		1	72				28	1.74396	2.19113	0.956075
29	2.12764	0.457379	0.874586	0.561077		2	7				29	3.54927	0.569367	4.89522
30	1.2139	0.722971	0.589646	0.333421		3	6				30	6.72937	1.99415	1.43201
31	2.64828	0.578082	0.200309	2.57509							31	6.55286	0.680139	4.17301
32	1.84441	0.371337	1.58323	3.55307							32	1.72742	5.57028	3.84471
33	2.73175	0.414465	1.77743	0.207241							33	7.73474	3.55754	1.74396
34	1.94438	0.585178	0.891969	0.733014							34	5.17414	0.790878	1.48535
35	1.23561	0.748451	0.67822	1.70539							35	7.98078	6.65957	4.04576
36	3.22303	0.423608	0.583721	2.88979							36	3.79563	1.77876	6.66786
37	0.347946	0.543004	0.688041	1.32373							37	2.40043	0.837031	1.06686
38	1.88113	0.793826	1.13722	1.4739							38	1.28838	1.36022	1.82603
39	1.72477	0.303878	1.73982	0.605067							39	0.730425	2.38808	9.31044
40	18.6958	1.22318	0.394433	1.93813							40	0.151834	2.07418	2.10091
41	0.522955	1.06952	0.237678	2.59167							41	1.05048	0.91711	8.96985
42	0.257589	0.235225	0.745738	2.29175							42	0.147713	4.83171	1.46072
43	0.262677	0.702812	2.37842	0.421931							43	0.29541	2.41274	14.0005
44	9.40749	1.91448	1.86196	0.630352							44	1.44842	13.7779	14.3207
45	1.25991	0.584321	1.72845	0.367522							45	0.266714	3.69918	0.988906
46	0.915091	1.67261	0.676652	1.42799							46	0.238006	4.21313	0.644223
47	1.45234	0.57281	2.74046	2.4551							47	4.20169	4.26229	5.43698
48	0.418951	0.910593	0.15249	3.12933							48	0.533464	0.837031	6.20828
49	2.09782	0.189765	0.345701	1.0111							49	0.611362	4.8777	0.611362
50	6.3053	0.449754	0.379442	3.43531							50	7.00015	2.52346	0.906852
51	1.05543	0.621837	0.631598	2.80148							51	1.85462	1.77876	0.644223
52	1.12601	2.26181	0.692046	3.30342							52	1.39509	0.360071	1.5305
53	6.08268	0.243451	1.05969	0.297485							53	0.697559	0.569367	2.6671
54	0.591282	0.562674	1.06362	0.416271							54	4.4644	0.47083	4.02122
55	0.747869	0.55413	3.49918	0.502646							55	1.78911	16.9016	2.97482
56	1.52067	0.497493	3.49918	1.59567							56	0.434918	14.9258	1.43201
57	0.89897	1.4089	2.72416	1.41956							57	0.79193	7.7215	8.04647
58	1.07695	0.620865	1.78716	0.117052							58	1.6413	7.26892	8.0506
59	12.3194	0.514799	1.36101	0.710539							59	6.79905	9.60488	5.17414
60	4.53407	0.706764	0.748451	1.2396							60	3.70943	3.40987	2.07225
61	5.22603	0.635882	0.544989	0.764244							61	0.33647	11.7315	2.81068
62	0.903759	0.54532	0.907066	0.280018							62	1.99013	8.54604	1.18994
63	0.512469	1.31511	0.715651	0.282515							63	1.18591	0.446246	3.31545
64	1.22815	0.405921	1.84761	0.346031							64	0.853537	0.941724	1.73982
65	0.610748	0.490481	0.802439	0.477845							65	0.828862	0.523169	2.17483
66	0.863821	0.513192	1.19275	0.421204							66	0.759157	3.32985	3.71353
67	0.891122	0.652074	0.105902	1.35957							67	2.24868	0.630866	0.627773
68	0.213358	0.486564	1.15005	0.697933							68	1.06686	1.96492	10.0121
69	0.237022	0.583122	3.58483	1.41996							69	0.410361	0.988646	0.410361
70	0.404565	0.768955	1.81288	1.18603							70	2.37998	3.14902	3.98019
71	1.81605	0.3861	0.3861	1.65468							71	0.33647	2.48429	2.37998
72	0.0804679	0.865176	1.45463	4.91235							72	1.22281	3.79521	2.05164
73	0.763068	1.03879	0.380202	0.33986							73	3.50002	3.33056	0.480095
74	1.08383	0.181363	0.242236	3.33794							74	0.74274	9.32859	0.250302
75	1.17203	0.523279	0.672141	0.310713							75	2.37998	2.59271	0.664717
76	1.45355	0.84064	0.330966	1.13268							76	4.17301	19.9615	0.164129
77	0.277355	2.09847	1.12007	3.36071							77	3.31545	6.80112	2.81068
78	0.347814	0.582523	0.812512	0.0829028							78	4.96491	0.924749	2.023
79	0.524983	0.47769	0.65443	0.138887							79	0.759157	5.15247	1.06686
80	1.33148	0.60141	1.92038	1.0021							80	2.36358	1.04017	0.250302
81	2.13894	0.871967	1.5168	0.912305							81	1.20232	7.19061	2.33471
82	0.496703	0.953446	4.53933	0.776543							82	4.61632	5.43184	0.410361
83	3.00934	1.2238	0.911128	0.948417							83	5.58036	1.33644	5.75274
84	2.89208	2.39939		3.19491							84	1.6619	1.14632	7.73474
85	1.75895	0.48954		0.371816							85	0.738591	0.437791	2.81068
86	4.27252	0.651803		0.353189							86	1.77668	0.280813	8.09583
87	0.687763			2.00439							87	0.299567	2.28113	0.213358
88	0.998964			5.89613							88	3.61504	5.65099	3.13905
89	1.25727			0.862883							89	4.87886	1.65102	0.213358
90	6.60606			3.49939							90	0.213358	4.82701	10.9311
91	1.10777										91	3.98019	1.8173	3.3566
92	0.967729										92	2.53174	7.3645	4.10323
93	0.415765										93	0.820616	1.08096	8.96985
94	6.16924										94	6.93446	1.0371	0.213358
95	1.42076										95	2.83951	0.530073	3.81203
96	0.536416										96	0.463693	0.936362	3.84471
97	0.56866										97	0.923259	1.39257	5.76512
98	1.00941										98	0.365215	0.868588	1.33355
99	0.716979										99	6.5036	2.24419	1.74396
100	0.999637										100	3.69304	3.46603	2.18708
											101	4.4028	1.57727	0.365215
											102	0.611362	9.99724	0.139515
											103	3.45091	1.30021	0.205154
											104	5.05927	3.99154	0.611362
											105	0.693445	1.33947	2.10904
											106	8.09169	3.20665	0.611362
											107	4.10323	5.07476	2.51536
											108	8.01788	0.532408	7.16033
											109	5.99068	1.16018	0.594995
											110	5.02655	2.62501	1.92038
											111	3.3566	1.8772	5.13723
											112	7.91126	3.07742	3.17191
											113	22.5067	1.8495	4.25516
											114	7.25452	0.356991	0.184672
											115	3.95562	0.273911	3.95964
											116	3.81203	3.07742	3.31545
											117	7.65266	4.14229	1.6413
											118	1.51418	0.483167	0.841154
											119	8.53477	3.20057	1.46072
											120	8.76888	4.66858	1.97372
											121	6.90998	4.65621	5.62149
											122	3.69304	0.187726	3.61504
											123	3.12259	2.29582	0.993035
											124	9.51957	5.93345	2.79023
											125	3.79563	1.80032	4.69833
											126	8.18186	10.3434	7.91946
											127	14.7269	7.20129	0.828862
											128	8.43648	1.09554	6.90998
											129	1.74396	2.00033	8.16135
											130	15.0714	1.70497	2.25271
											131	6.22477	1.89881	1.28431
											132	3.3566	5.99794	14.5502
											133	4.25516	0.750905	3.16772
											134	0.426751	3.92991	3.72997
											135	3.16772	6.00722	4.0417
											136	1.99013	9.16475	0.611362
											137	2.81068	3.58524	2.466
											138	0.164129	0.615462	2.90926
											139	6.37247	18.3419	5.33422
											140	4.55056	0.803185	3.69304
											141	4.28389	3.10525	12.429
											142	1.33355	2.14496	0.365215
											143	2.82724	0.852467	11.5592
											144	6.72937	3.46224	2.17483
											145	0.525227	1.58178	7.29171
											146	5.78155	2.92058	5.58036
											147	1.13662	10.2418	10.127
											148	3.81203	10.2418	7.23823
											149	6.35607	2.58818	6.72937
											150	2.6671	12.2267	7.01261
											151	1.99013	1.12325	6.55286
											152	1.15306	11.2328	4.26743
											153	3.41808	2.41576	4.99368
											154	1.18591	3.17907	6.43403
											155	1.25149	1.02478	2.14189
											156	1.49767	1.92646	2.51536
											157	0.664717	3.77293	1.99013
											158	1.18994	4.93619	6.97556
											159	3.05698	8.72147	2.82724
											160	13.512	2.62501	11.1609
											161	0.956075	10.9557	5.92938
											162	1.30075	5.54556	4.97741
											163	2.13779	4.25007	1.31305
											164	1.85462	8.97384	2.40043
											165	7.68556	6.41337	5.20299
											166	9.51957	3.15437	3.84471
											167	2.13369	5.3948	3.12259
											168	3.61504	3.55754	3.28673
											169	1.72742	2.84673	9.69189
											170	2.4046	0.720101	10.406
											171	4.17713	5.34553	8.09169
											172	8.76888	1.60334	7.80035
											173	4.10323	0.24929	4.15654
											174	1.49767	2.37893	4.63271
											175	2.25271	6.84727	5.99068
											176	3.81203	8.47241	2.4046
											177	3.45091	2.86822	3.61504
											178	7.42704	5.9396	3.46738
											179	8.71949	5.35788	0.599066
											180	1.49767	6.92421	3.54927
											181	1.21452	2.34194	1.5305
											182	4.94445	1.97269	1.59623
											183	2.6671	4.68391	0.906852
											184	1.6413	7.6967	3.45091
											185	1.46072	4.65936	2.25271
											186	0.266714	5.61643	6.01128
											187	2.53174	9.67874	0.184672
											188	9.60588	1.53873	1.44842
											189	0.644223	14.4024	0.29541
											190	3.17191	15.5906	0.533464
											191	1.00536	0.941724	0.74274
											192	5.38769	1.46791	1.41969
											193	3.28267	2.48965	5.5846
											194	3.22101	2.77285	1.46072
											195	1.39509	13.5564	8.92894
											196	4.55056	0.418544	2.67938
											197	4.0417	0.984788	4.85833
											198	4.4848	2.00033	7.10703
											199	11.526	11.9161	0.644223
											200	7.25452	0.963231	3.3566
											201	2.27329	2.78515	3.62741
											202	6.97556	4.58547	7.24245
											203	8.43648	2.68353	1.13662
											204	3.61909	11.2328	2.40043
											205	2.51536	8.31238	1.19815
											206	1.97372	2.93287	0.558059
											207	1.92038	3.46224	7.14384
											208	3.12259	5.37025	6.46677
											209	2.30603	0.227723	1.30075
											210	6.22477	3.10833	1.49767
											211	1.92038	7.3274	2.023
											212	0.656517	2.38808	2.23626
											213	10.2583	1.02478	3.46738
											214	3.61504	3.50209	0.627773
											215	7.8826	6.6967	0.853537
											216	1.08733	7.04737	1.6413
											217	1.07091	7.58586	0.402145
											218	7.01261	2.32045	0.29541
											219	3.61504	4.55475	3.75034
											220	2.17483	4.14841	1.33355
											221	10.8737	0.800143	16.7948
											222	6.82801	1.75103	1.74396
											223	1.20232	11.996	3.8243
											224	7.48857	1.26176	2.28547
											225	1.97372	0.273911	1.8916
											226	7.89488	4.38238	2.97077
											227	2.69169	1.63112	5.43698
											228	0.74274	4.21611	2.6671
											229	7.24245	1.06477	0.693445
											230	7.30382	2.6159	0.348806
											231	6.05644	3.74526	5.94987
											232	1.00536	3.95458	4.02122
											233	7.8826	1.30797	3.3566
											234	1.61669	0.82782	0.266714
											235	1.72742	2.17263	3.69713
											236	4.53407	4.93619	2.33471
											237	1.39509	2.72056	3.71353
											238	15.1821	3.66844	1.91216
											239	6.25754	2.12043	3.03643
											240	5.67904	3.46224	3.69304
											241	14.0047	2.12043	0.33647
											242	5.33422	4.88091	1.0545
											243	7.60343	2.00954	3.68485
											244	0.853537	8.23838	3.62741
											245	7.63623	6.00722	6.56521
											246	4.37415	3.78217	5.20299
											247	1.77668	0.670884	0.693445
											248	13.8036	0.34777	6.50789
											249	12.1829	9.00149	3.31545
											250	19.2032	2.08342	2.97077
											251	11.5302	1.80032	5.35469
											252	2.33471	5.28398	0.611362
											253	8.76888	3.81908	0.369291
											254	8.94536	1.23098	3.98019
											255	8.22713	2.89591	2.37168
											256	6.50789	4.37303	3.03643
											257	8.43648	34.646	3.68485
											258	9.51957	10.3802	0.841154
											259	6.90174	15.609	6.20828
											260	14.6818	5.23167	1.82603
											261	3.22101	1.33251	1.13662
											262	7.03311	5.96115	8.71949
											263	7.73474	10.9467	7.56638
											264	5.13723	14.8027	0.475987
											265	1.92038	15.5412	1.82603
											266	6.55286	5.23167	7.59107
											267	8.39129	13.3471	0.923259
											268	5.55576	2.98514	3.3566
											269	14.7433	2.04964	1.02581
											270	16.3639	7.3274	0.328263
											271	29.2317	7.88148	1.30075
											272	3.45091	2.84673	3.81203
											273	2.43319	4.44704	5.78155
											274	3.48787	4.66858	2.4046
											275	0.74274	5.97039	13.2781
											276	5.53122	6.03485	1.28431
											277	0.906852	10.0479	3.95964
											278	0.796025	1.80032	0.709877
											279	3.79563	7.41676	4.25516
											280	1.00536	7.88148	1.21452
											281	2.023	13.7163	11.28
											282	6.66786	5.72717	5.38769
											283	4.10323	32.4273	0.74274
											284	0.599066	5.12409	7.65266
											285	5.35469	9.66334	4.14033
											286	1.68234	2.46505	0.27901
											287	5.50252	0.82782	9.40887
											288	1.59623	4.26229	2.81068
											289	4.14444	1.78498	1.21452
											290	0.796025	1.36952	10.5086
											291	2.76147	2.24652	1.61669
											292	5.17414	7.94292	3.45091
											293	2.67938	6.30272	2.13369
											294	2.76147	3.90225	4.55056
											295	0.558059	0.224675	0.672968
											296	4.37415	5.76114	3.89411
											297	0.299567	1.72952	1.33355
											298	0.414465	0.384713	0.213358
											299	4.00886	6.68741	0.328263
											300	2.50293	9.72803	3.69713
											301	6.72937	0.520084	1.02581
											302	6.11396	11.0542	4.25516
											303	11.2431	3.5515	2.82724
											304	2.69169	2.34194	2.13369
											305	1.65771	8.89405	0.480095
											306	0.27901	5.48105	2.62607
											307	2.58103	1.40946	0.759157
											308	2.76557	6.14578	2.97482
											309	0.558059	0.227723	7.9482
											310	5.00596	1.71411	0.33647
											311	1.33355	3.40055	0.533464
											312	10.0121	3.7669	3.54927
											313	7.29171	5.18558	6.46677
											314	4.14033	6.70902	10.3938
											315	2.97077	9.36777	8.19437
											316	0.410361	1.19717	4.32086
											317	6.35607	2.24652	0.956075
											318	6.01128	7.03191	2.25271
											319	5.13723	0.569367	0.594995
											320	3.13905	7.69373	3.50002
											321	0.656517	0.360071	2.1707
											322	5.35469	6.92421	1.99013
											323	0.808375	3.56982	1.31305
											324	2.48258	2.24652	6.63923
											325	5.67904	3.41292	4.80093
											326	3.50002	2.72056	4.17301
											327	7.38585	3.94532	4.94445
											328	1.00121	3.00362	2.28547
											329	0.644223	2.56046	7.59107
											330	10.2953	3.37607	6.83212
											331	3.02823	0.769356	0.672968
											332	0.759157	0.975561	4.63271
											333	1.51418	2.56046	0.30363
											334	7.25452	0.615462	6.5036
											335	7.19727	1.1941	11.526
											336	0.599066	0.421627	2.60142
											337	6.45452	0.200036	2.76147
											338	10.127	3.12976	13.426
											339	1.68234	6.14578	3.03643
											340	3.2908	1.88652	3.79563
											341	9.61805	4.04076	7.9482
											342	0.512951	1.00017	2.14189
											343	2.48258	0.8155	4.63271
											344	4.26743	29.0328	2.67938
											345	2.67938	3.26217	2.44562
											346	1.43201	8.57075	8.01788
											347	1.81363	1.48029	5.50252
											348	5.31792	3.10525	4.00483
											349	4.34957	16.7415	4.53407
											350	0.558059	4.96405	5.67904
											351	3.05698	3.79446	9.67131
											352	7.96053	0.901741	4.54649
											353	1.77668	1.43412	7.41879
											354	19.3223	5.43184	7.09867
											355	10.9351	6.53043	0.463693
											356	1.06686	7.05665	4.92801
											357	0.611362	2.32963	5.33836
											358	6.22477	4.44704	8.76888
											359	7.24245	4.84089	2.13779
											360	0.250302	6.32736	3.69713
											361	6.37247	7.59523	2.99535
											362	1.18994	5.91502	2.17483
											363	7.14384	0.864792	0.463693
											364	2.97077	8.31238	2.6671
											365	0.828862	5.04702	6.45452
											366	5.20299	0.446246	7.38585
											367	4.53407	0.621647	5.81448
											368	4.53407	8.84172	2.23626
											369	1.92038	0.360071	1.51418
											370	1.13662	3.73306	5.99068
											371	0.558059	1.00017	8.91655
											372	1.00536	2.98514	0.213358
											373	0.434918	1.7972	0.599066
											374	2.85995	1.93267	2.69169
											375	4.20582	19.265	7.14384
											376	4.73533	3.03432	13.7953
											377	6.01128	1.36022	1.6413
											378	5.20299	0.418544	0.168242
											379	1.61669	8.3707	4.4644
											380	2.023	8.3247	3.70943
											381	5.12911	1.3849	6.33546
											382	1.13662	0.483167	1.73982
											383	1.33355	0.163101	2.56449
											384	0.894512	0.640153	1.39509
											385	9.06815	6.50268	0.30363
											386	3.79563	3.19137	1.39509
											387	1.97372	6.10877	0.434918
											388	11.5302	5.73949	3.41394
											389	11.2675	1.83422	5.16191
											390	7.30807	0.744776	2.97077
											391	10.3443	0.557055	5.55576
											392	6.18791	3.84683	0.558059
											393	4.34957	2.78207	0.841154
											394	9.56077	5.56409	0.611362
											395	3.95964	5.76417	0.644223
											396	2.44562	2.34194	1.13662
											397	10.406	12.2729	0.923259
											398	7.89488	12.2424	0.118978
											399	11.2965	4.48705	0.398032
											400	2.3183	2.48659	3.09393
											401	12.4496	5.9396	7.65266
											402	8.88377	5.48105	0.894512
											403	3.05698	9.64163	9.86858
											404	2.90926	1.29557	1.87928
											405	1.99013	7.41676	2.17483
											406	4.0417	20.0222	0.266714
											407	7.42704	1.53873	3.36873
											408	14.3287	8.27855	0.480095
											409	3.79563	1.26176	1.33355
											410	1.61669	1.3849	13.3645
											411	18.9735	13.8179	1.77668
											412	29.5806	19.219	1.82603
											413	2.90926	2.58818	0.853537
											414	12.8845	1.71411	3.3566
											415	9.1297	4.04389	4.15654
											416	2.23626	9.86019	1.28431
											417	14.8252	33.2859	3.41394
											418	15.1821	2.96973	0.480095
											419		2.52346	0.841154
											420		0.593947	0.168242
											421		7.77067	1.49767
											422		3.3021	8.19437
											423		1.75103	0.475987
											424		24.9304	1.64547
											425		7.3645	1.30075
											426		15.0951	4.00483
											427		11.2419	2.023
											428		75.5986	0.184672
											429		17.6431	5.58036
											430		16.3384	0.139515
											431		22.2348	8.19437
											432		128.826	3.22101
											433		0.975561	1.74396
											434		5.03787	1.97372
											435		7.56449	1.6413
											436		13.6208	2.97077
											437		3.28061	0.512951
											438		0.261604	2.05164
											439		1.40946	1.5305
											440		0.84326	3.94738
											441		4.16682	5.33422
											442		2.88354	0.594995
											443		3.26217	3.25389
											444		6.45646	2.08858
											445		10.9467	1.87928
											446		1.00941	9.31044
											447		2.35429	0.820616
											448		1.57568	1.60844
											449		1.12325	0.30363
											450		1.51725	7.88669
											451		3.54528	3.97192
											452		8.06597	1.8916
											453		8.20136	5.35469
											454		1.77876	7.24245
											455		0.47083	4.94445
											456		0.8155	5.54758
											457		5.54259	2.17483
											458		0.593947	10.443
											459		0.449299	1.6413
											460		1.4926	4.25516
											461		0.750905	0.533464
											462		0.852467	0.853537
											463		2.51745	0.30363
											464		0.504726	5.00596
											465		0.384713	1.95722
											466		2.59131	0.266714
											467		0.187726	4.00483
											468		0.523169	6.71716
											469		3.3021	1.54691
											470		0.34777	0.533464
											471		2.08034	3.05698
											472		1.39097	3.45091
											473		1.55418	1.51418
											474		2.52346	2.33471
											475		2.23112	1.08733
											476		1.29557	6.76635
											477		0.449299	0.266714
											478		1.55418	2.023
											479		1.73872	4.34957
											480		1.89881	1.97372
											481		0.39392	9.01086
											482		6.92114	2.85995
											483		7.35213	1.08733
											484		0.421627	1.51418
											485		0.547819	2.07225
											486		4.88091	4.41504
											487		0.800143	4.34957
											488		1.67418	2.69169
											489		1.8772	0.820616
											490		4.00066	1.00121
											491		0.24929	4.20582
											492		1.68651	9.78635
											493		4.31456	1.74396
											494		1.1941	4.37415
											495		0.547819	8.91655
											496		1.08632	3.13905
											497		1.9603	2.69169
											498		1.40946	2.67938
											499		0.446246	0.74274
											500		0.356991	4.20582
											501		1.30797	3.28267
											502		3.56982	5.67904
											503		0.400098	2.53174
											504		2.98514	3.41394
											505		19.2067	0.627773
											506		2.72056	6.89761
											507		8.45998	0.853537
											508		2.32045	0.328263
											509		2.37579	7.60343
											510		1.33251	4.15654
											511		3.47453	0.168242
											512		6.92114	5.20299
											513		3.84683	8.28866
											514		1.06477	2.25271
											515		8.20136	6.11396
											516		8.1983	5.20299
											517		0.593947	13.2618
											518		1.9603	4.63271
											519		2.71432	2.25271
											520		0.717056	5.33836
											521		2.77285	4.53407
											522		34.0985	7.62384
											523		0.892454	2.99535
											524		0.160019	0.29541
											525		0.360071	5.76512
											526		12.7163	1.85462
											527		2.98514	2.10091
											528		2.84673	4.41504
											529		0.640153	1.08733
											530		2.35429	4.26743
											531		1.3849	3.50002
											532		5.73949	0.956075
											533		0.8155	2.48258
											534		1.06477	10.3443
											535		7.69373	4.80093
											536		10.5404	8.30933
											537		0.593947	5.92938
											538		10.4633	5.38769
											539		3.11741	9.49503
											540		0.800143	11.2675
											541		1.73872	8.43648
											542		6.36723	8.47756
											543		0.483167	12.3304
											544		1.77876	2.37998
											545		1.83422	2.13369
											546		7.41676	5.43698
											547		1.00017	3.79563
											548		5.1763	3.94738
											549		11.7222	1.51818
											550		5.85026	1.73982
											551		7.3274	2.97482
											552		30.7776	2.56449
											553		2.42512	3.61504
											554		1.48029	3.46738
											555		1.26176	2.61373
											556		3.40055	2.07225
											557		17.9725	4.20169
											558		0.750905	2.95436
											559		3.15437	1.39509
											560		2.739	2.4046
											561		7.45064	0.558059
											562		1.26176	1.59623
											563		5.22257	0.475987
											564		4.18527	2.85995
											565		13.3471	9.86858
											566		8.52448	2.51536
											567		1.55418	5.13723
											568		0.384713	5.67904
											569		1.13563	6.66786
											570		0.941724	4.86649
											571		5.53939	8.69897
											572		1.34183	2.90926
											573		3.3021	5.53122
											574		2.84673	1.02581
											575		0.569367	3.41394
											576		1.30797	4.0417
											577		8.72778	2.33471
											578		2.27732	3.2908
											579		0.640153	5.78155
											580		1.21252	1.87928
											581		2.22807	2.6671
											582		4.18845	0.475987
											583		1.80345	3.98019
											584		6.70273	2.44562
											585		21.4499	0.74274
											586		6.12101	1.51418
											587		2.58818	2.51536
											588		4.48705	1.77668
											589		3.26217	0.410361
											590		3.87143	0.672968
											591		8.65708	0.74274
											592		4.55475	1.82603
											593		0.852467	1.49767
											594		27.2202	1.85462
											595		5.92116	0.147713
											596		25.9123	2.13369
											597		0.984788	0.923259
											598		2.84673	0.906852
											599		6.92114	1.18994
											600		4.33616	0.558059
											601		18.0462	2.90926
											602		0.852467	3.40173
											603		2.24652	6.35607
											604		4.00066	0.250302
											605		3.32985	6.79905
											606		1.68651	0.594995
											607		14.2335	4.74754
											608		8.91548	2.99535
											609		6.40108	3.79563
											610		2.58818	3.41394
											611		19.9082	2.81068
											612		6.32736	0.525227
											613		9.04173	3.50002
											614		9.12483	0.672968
											615		2.92058	0.611362
											616		5.54556	1.08733
											617		4.84089	1.72742
											618		0.692444	0.672968
											619		4.07773	6.68437
											620		3.54528	3.8243
											621		10.3465	4.00886
											622		0.975561	2.13369
											623		2.86822	1.18994
											624		4.07773	1.6619
											625		4.07773	5.12911
											626		11.6022	5.76512
											627		2.88354	1.87928
											628		1.80345	2.10904
											629		2.00033	4.0417
											630		6.18266	0.820616
											631		5.21015	1.02581
											632		1.55418	0.820616
											633		0.750905	1.10376
											634		1.67719	2.51536
											635		0.910891	7.39408
											636		1.36952	0.512951
											637		0.615462	0.738591
											638		0.744776	3.98019
											639		3.73306	0.402145
											640		0.47083	1.49767
											641		1.71411	0.828862
											642		1.28025	3.54927
											643		0.787859	8.19437
											644		2.12043	8.14503
											645		2.81276	0.993035
											646		1.48952	6.24521
											647		3.12976	0.644223
											648		2.18194	1.73982
											649		1.51725	1.73982
											650		4.4624	8.93698
											651		2.22807	0.599066
											652		11.0204	2.90926
											653		2.32963	1.41969
											654		0.421627	4.15654
											655		2.6159	2.82724
											656		0.187726	3.75034
											657		0.852467	1.00121
											658		11.9067	2.23626
											659		0.864792	0.664717
											660		2.52655	1.38689
											661		1.44029	2.25271
											662		3.15437	1.18994
											663		0.750905	0.611362
											664		0.769356	4.17301
											665		1.77566	1.0545
											666		5.77653	9.1297
											667		0.569367	4.17301
											668		1.29557	1.30075
											669		0.276968	2.97482
											670		1.02478	6.50789
											671		2.12043	0.820616
											672		0.769356	2.30603
											673		0.375436	5.12911
											674		3.64987	5.54758
											675		0.852467	7.88669
											676		5.70257	1.02581
											677		1.2341	2.79023
											678		1.30797	1.97372
											679		2.88354	0.906852
											680		2.22199	1.82603
											681		3.87143	2.25271
											682		4.21611	1.98602
											683		2.41576	2.56449
											684		1.02478	1.30075
											685		5.17321	6.43403
											686		1.36022	7.14384
											687		0.261604	5.35469
											688		11.3899	3.8243
											689		6.10877	0.512951
											690		2.23112	2.33471
											691		7.17058	0.697559
											692		0.692444	4.72704
											693		1.00017	3.69304
											694		3.90225	3.50002
											695		9.38323	5.99068
											696		6.29346	4.85833
											697		4.58547	3.75034
											698		0.717056	2.37168
											699		0.310848	8.40363
											700		8.3247	3.17191
											701		1.13563	3.31953
											702		7.33976	6.05644
											703		24.82	6.05644
											704		8.3247	4.10323
											705		0.630866	2.44562
											706		2.56356	6.50789
											707		1.13563	5.20299
											708		8.21387	4.25516
											709		6.28105	2.85995
											710		3.41292	4.26743
											711		0.384713	4.89125
											712		0.246197	6.93446
											713		18.5633	0.410361
											714		0.557055	7.68152
											715		4.39763	3.46738
											716		4.44704	4.10323
											717		4.39763	5.84317
											718		1.89881	4.75976
											719		0.557055	5.03057
											720		0.975561	4.89522
											721		2.41274	4.97741
											722		1.4926	3.84471
											723		15.772	4.50143
											724		3.24064	1.60844
											725		1.4926	7.96053
											726		5.47787	2.25271
											727		0.963231	1.84654
											728		6.53961	1.18176
											729		5.07476	5.35469
											730		6.14578	1.74396
											731		1.40946	3.12259
											732		1.14787	7.48857
											733		2.10801	5.51883
											734		7.45064	8.99438
											735		3.7669	3.22101
											736		3.76991	1.06686
											737		4.25928	2.023
											738		3.40055	6.93446
											739		1.4187	2.17483
											740		1.13864	6.44228
											741		0.640153	1.25563
											742		3.69918	8.68675
											743		0.621647	4.63271
											744		1.04017	3.89411
											745		12.5868	2.56449
											746		2.44042	4.17301
											747		1.00017	3.98019
											748		0.82782	10.5086
											749		2.88354	3.62741
											750		8.32162	4.34957
											751		7.20129	5.86351
											752		5.07476	1.92038
											753		2.71432	2.82724
											754		2.12043	2.69169
											755		0.593947	2.6671
											756		4.54233	6.20828
											757		0.88632
											758		4.64093
											759		1.48336
											760		4.85008
											761		8.03842
											762		3.94532
											763		3.40055
											764		2.35429
											765		4.50846
											766		6.01341
											767		5.10235
											768		3.31128
											769		3.79446
											770		2.37579
											771		3.85292
											772		7.63836
											773		13.0792
											774		4.54233
											775		1.53873
											776		5.84111
											777		14.7013
											778		22.7394
											779		4.21611
											780		4.49301
											781		2.22807
											782		7.17058
											783		7.56449
											784		9.13715
											785		31.9629
											786		4.77936
											787		6.55203
											788		81.8764
											789		59.7552

## Sheet: FluoSurf Droplet Distribution
EXP_1								EXP_2								EXP_3
ID	Area	Mean	Min	Max	Angle	Length		ID	Area	Mean	Min	Max	Angle	Length		ID	Area	Mean	Min	Max	Angle	Length
1	19.592	8491.98	6946.8	9512.47	35.538	16.385		1	23.51	7934.08	6624.64	8724.02	50.826	19.902		1	22.204	8726.29	7333.25	9356.55	88.152	17.723
2	31.347	8855.33	6575.81	9810.96	29.055	26.148		2	18.286	7937.81	6684.98	8928.76	61.39	14.32		2	41.796	9028.14	7383	9624	90	35.429
3	36.571	9116.98	7256.65	9968.66	53.366	30.857		3	15.673	6758.11	5622.98	8060	77.196	12.892		3	20.898	8749.37	7222.24	9449.84	-3.731	17.561
4	30.041	8710.02	6960.47	9532.78	50.194	24.794		4	18.286	8078.31	6950.31	8931.81	73.74	14.286		4	10.449	8548.74	7394.92	9216.37	30.069	8.364
5	11.755	8896.37	7582.07	9608.56	28.301	9.374		5	53.551	8422.16	6371.5	9201	-5.711	45.942		5	11.755	8609.7	7341.5	9361.75	30.964	8.885
6	37.878	9261.23	7128.92	10252.5	33.69	32.049		6	13.061	8212.84	7002.32	9103.09	73.61	10.126		6	28.735	9150.93	7394.58	9761.9	55.539	23.564
7	33.959	8703.34	6136.85	10015.6	32.969	28.001		7	24.816	8638.54	6960.19	9662.85	32.829	21.081		7	20.898	8556.31	7255.42	9554.05	47.726	16.99
8	11.755	8291.35	7206.71	9448.94	36.87	9.524		8	14.367	8223.56	7050.74	9254.16	21.251	11.036		8	49.633	9279.59	7158.44	9759	1.534	42.682
9	39.184	9208.67	7755.03	9759.68	134.236	33.675		9	7.837	7959.28	6638.8	9212	56.31	6.181		9	19.592	8894.2	7293.02	9998.34	26.565	16.185
10	26.122	9065.06	7213.85	9483.47	142.125	21.718		10	16.98	8317.27	6775.3	9292.94	12.265	13.45		10	11.755	8969.14	7439.5	9641	41.82	9.712
11	22.204	9059.98	7471.19	10132	45	18.856		11	44.408	8871.51	6646	9702.55	19.537	37.593		11	71.837	9507.67	7015.17	9924.47	2.134	61.376
12	13.061	8931.73	7696.27	9840.49	75.964	10.471		12	11.755	8259.59	7764.5	8582.33	124.695	9.035		12	30.041	9307.1	7459.94	10091.8	4.399	24.835
13	9.143	8435.79	7783.29	9010.05	26.565	7.099		13	14.367	8251.23	7192.5	8886.5	0	11.429		13	16.98	9079.98	7339.09	10004.2	17.928	13.613
14	22.204	9004.71	7651.99	9855.31	90	18.413		14	9.143	8673.02	7595.5	9331	30.964	6.664		14	19.592	9222.66	7366.46	10152.1	25.346	16.018
15	14.367	9259.26	7389.17	9838.85	3.18	11.446		15	13.061	8448.52	7291.06	9211.62	66.371	9.98		15	22.204	9502.42	7674.32	10442.5	45	18.317
16	20.898	9306.26	7636.94	10440.3	31.329	17.096		16	33.959	8798.55	6569.84	9916.99	12.907	28.14		16	52.245	9855.01	7925.55	10546	43.603	44.19
17	10.449	8722.37	7874.88	9380.08	24.444	7.672		17	28.735	8779.17	6625.86	9750.43	4.086	24.061		17	14.367	9458.84	7805.13	10263.5	90	11.81
18	20.898	9557.73	7086.75	10419.1	46.469	17.515		18	27.429	8778.98	6860.97	9753.44	36.027	23.317		18	14.367	9569.72	7747.19	10370.9	86.186	11.454
19	58.775	9696.62	7713.98	10655.1	48.545	50.829		19	19.592	8988.78	6867.5	9877.63	45	16.162		19	40.49	9668.66	7520.79	10177.8	81.69	34.265
20	32.653	9761.86	7511.39	10567.1	48.814	26.997		20	16.98	8807.25	6814.5	10024	46.637	14.148		20	15.673	8862.75	7478.77	9800.18	46.273	12.125
21	47.02	9775.48	7296.97	10501.9	43.727	40.416		21	15.673	8719.27	6883.5	9628.14	90	12		21	36.571	9485.63	7574.29	10263	52.125	30.405
22	13.061	9276.25	7614.54	9946.19	47.49	10.336		22	15.673	8529.96	6696.5	9672.52	21.801	12.309		22	39.184	9584.73	7858.83	10356	45.924	33.407
23	11.755	9240.18	7694.7	10035.7	50.711	9.024		23	15.673	8763.73	6719.5	9882.81	15.945	12.48		23	15.673	9541	7831.5	10329.4	64.231	12.268
24	19.592	9587.68	7764.14	10295.1	43.363	15.72		24	10.449	8224.3	7355	9031.96	28.301	8.437		24	22.204	9632.11	7800.44	10383	35.395	17.758
25	10.449	9335.52	7848.18	10290.3	55.008	7.75		25	10.449	8818.27	7520.5	9583.54	12.995	7.624		25	18.286	9566.26	7556.33	10396.3	29.197	14.838
26	10.449	9658.6	8005.47	10515.3	90	7.619		26	18.286	8696.19	6618.62	9734.36	-9.09	14.467		26	53.551	9657.69	8314.42	10277.8	23.385	46.07
27	11.755	9599.15	7712.19	10492.4	74.055	9.245		27	10.449	8294.71	7339.5	9335.5	4.086	8.02		27	9.143	8015.56	7593.39	8600.46	11.889	7.397
28	13.061	9242.51	8059.7	10487.1	47.49	10.336		28	11.755	8340.4	6787	9675.38	39.806	8.926		28	48.327	9189.27	7596.75	9847.6	43.493	40.959
29	19.592	9538.52	7499.63	10628.3	48.18	16.187		29	15.673	8801.22	6863	9741.59	-21.801	12.309		29	26.122	9207.92	7838.21	9989.93	42.825	21.296
30	13.061	9795.43	8351.25	10476.8	29.745	10.238		30	20.898	8746.23	6937.69	9706.48	5.906	16.66		30	14.367	8662.74	7384.91	9716.74	43.668	11.586
31	33.959	10125.3	8098.63	11139.2	43.21	28.747		31	14.367	8619.55	6655.5	9660.5	0	11.429		31	14.367	9003.46	7786.21	9853.23	76.43	11.365
32	11.755	9488.65	8113.72	10602.1	42.274	9.439		32	15.673	8758.77	6813.37	9952.64	-10.784	12.216		32	19.592	9245.04	7722.75	9984.83	87.274	16.018
33	30.041	10037	8042.89	10867	57.095	25.712		33	14.367	8681.13	7239	9475.35	-14.744	11.227		33	37.878	9758.32	8780.58	10200.8	27.79	31.866
34	26.122	9799.73	7899.88	10650.1	58.173	21.671		34	9.143	8631.5	8459	8865.94	-37.875	6.515		34	28.735	9176.41	7558.19	10016.8	36.69	24.229
35	30.041	9867.89	7767.72	10628.2	41.878	24.729		35	13.061	8689.44	7500.2	9522.42	-56.31	10.302		35	22.204	9441.08	7383.72	10247.5	24.444	18.412
36	14.367	9551.14	7947.06	10292.8	36.254	11.81		36	54.857	9410.72	6779	9973.71	2.121	46.317		36	15.673	9588.75	8422.58	9975.28	40.03	12.438
37	16.98	9245.76	7597.25	10165.7	58.57	13.394		37	6.531	8702.52	7967.5	9464.5	35.538	4.916		37	11.755	9608.17	8358.42	10136.4	41.634	9.175
38	26.122	9736.67	7870.34	10519.5	60.461	21.893		38	10.449	8796.29	7186.75	10085.3	15.945	8.32		38	30.041	9812.46	8044.92	10487.7	40.135	25.413
39	28.735	9784.59	7777.03	10772.9	32.005	23.959		39	10.449	8465.49	7930.5	8842.5	-28.301	8.437		39	9.143	9574.97	8248	10167.9	45	7.004
40	15.673	9578.24	7952.47	10536.4	42.879	12.13		40	9.143	8717.47	7118.5	9827.75	37.875	6.515		40	26.122	9956.56	8203.5	10629	34.509	22.19
41	13.061	9594.73	7890.86	10626.2	14.931	9.857		41	13.061	8728.85	7245.78	10197.3	3.18	10.302		41	16.98	9532.98	7885.25	10301.5	55.886	14.264
42	13.061	9778.25	8201.91	10479.6	-3.366	10.812		42	15.673	9193.5	7268.5	10191.5	-10.784	12.216		42	9.143	9579.13	8495.25	10111.2	32.005	7.188
43	28.735	9990.79	7464.33	10798.6	10.713	23.909		43	18.286	9224.05	7037.6	10328	-2.203	14.868		43	9.143	9436.59	7915.53	10095.9	32.005	7.188
44	35.265	9369.93	7303.45	10371.7	34.38	29.234		44	16.98	8900.95	6528	10311.1	7.431	13.254		44	11.755	9519.66	7968.83	10177.3	26.565	9.37
45	14.367	8666.48	7195.09	9745.99	19.44	11.446		45	7.837	9230.25	8353.75	10170.6	29.055	5.883		45	26.122	9894.1	8035.64	10479.3	33.69	21.977
46	48.327	9480.03	7254.42	10096.9	2.643	41.314		46	19.592	9327.37	7113	10467.1	12.095	16.363		46	6.531	8619.39	7975.97	9108.39	28.61	4.773
47	31.347	9561.7	7462.96	10359.4	21.038	26.53		47	7.837	9391.53	8356	10154.9	33.69	6.181		47	9.143	9296.95	8436.75	9976.22	70.56	6.868
48	48.327	9639.4	7310.72	10715.3	51.203	41.547		48	28.735	9304.98	6827.96	10224.1	-12.381	23.986		48	14.367	9700.57	7971.58	10344.5	30.651	11.956
49	41.796	9586.75	7151.5	10651.6	43.568	35.928		49	9.143	8789.29	7980.5	9551	24.444	6.905		49	15.673	9705.91	8024.32	10784.8	51.34	12.196
50	36.571	9785	7049.55	10540	31.373	30.489		50	13.061	8989.64	7591.07	10090.2	-3.366	9.731		50	9.143	9658.17	8211.39	10410.4	29.358	6.993
51	28.735	9718.15	7533.87	10672.5	40.764	24.31		51	37.878	9604.18	7135	10552.5	7.125	32.249		51	9.143	9081.81	8328.78	9792.57	49.399	7.024
52	10.449	9736.01	8145.94	10404.7	18.435	8.031		52	31.347	9442.29	7203.73	10474.6	30.964	26.656		52	19.592	9734.89	7987.78	10594.7	44.029	15.895
53	9.143	9698.93	8459.28	10225	5.711	6.381		53	16.98	8292.78	6952.81	10064	36.384	13.486		53	44.408	10373.4	8434.39	11003.8	29.887	38.226
54	11.755	9548.65	7923.46	10480.3	28.301	9.374		54	14.367	9394.5	7279.75	10513.9	32.905	11.571		54	7.837	9537.41	8222.36	10520.1	29.745	6.143
55	36.571	9706.11	7786.08	10586.6	37.569	31.24		55	20.898	9253.72	7505.63	10427.3	40.815	16.611		55	7.837	9788.03	8535.42	10431.8	-11.31	5.827
56	11.755	9984.77	8638.11	10638.3	28.301	9.374		56	19.592	9374.44	7177.82	10544.6	56.31	16.483		56	32.653	10042	8187.92	10611.9	26.917	27.77
57	6.531	10074.5	9389.44	10491.7	29.745	5.119		57	16.98	9006.96	7504.33	10290	59.036	13.328		57	9.143	9144.48	8316	9867.67	33.69	6.868
58	27.429	9823.8	7359.46	10642.4	27.979	23.007		58	15.673	8017.01	6507.73	10175.2	68.199	12.309		58	7.837	9703.27	8721.53	10154.4	31.608	5.815
59	20.898	9805.54	7630.84	10577.2	28.443	17.33		59	32.653	9537.29	7444	10635.3	28.142	27.866		59	7.837	9306.78	8167.5	10032.4	18.435	6.023
60	30.041	9886.15	7870.78	10831.3	43.995	25.594		60	15.673	9089.61	7470.36	10127.2	45	12.122		60	10.449	9238.95	8221.13	10126.5	49.086	7.562
61	40.49	9768.32	7509.28	10584.1	19.799	33.741		61	15.673	8980.1	7294.01	10136.4	39.472	12.584		61	7.837	9040	8425.03	9786.62	36.87	5.714
62	15.673	9221.7	6947.85	10321.9	21.251	12.262		62	16.98	9151.75	7166	10445.8	38.29	13.833		62	7.837	9467.37	8492.17	10040.1	3.814	5.727
63	27.429	9495.41	7241.34	10254	85.101	22.304		63	15.673	8904.18	7019.59	10119.3	24.228	12.532		63	48.327	10206.6	7873.5	10741.2	1.606	40.778
64	22.204	9405.98	7085.03	10190.4	-5.906	18.511		64	7.837	7856.81	6687	8820.1	32.005	5.391		64	19.592	9825.95	8021.92	10425.9	38.454	16.54
65	41.796	9701.49	7285.06	10432.5	32.55	35.402		65	11.755	8760.09	7297	9833.69	45	8.889		65	48.327	9959.8	7950.08	10510.1	17.605	41.566
66	19.592	8999.75	7115.14	10522.5	23.499	15.924		66	32.653	8864.11	6091.67	10334.5	51.71	27.666		66	15.673	9495.85	7495.42	10233.7	33.69	12.362
67	10.449	9152.89	7579.18	9833.5	4.399	8.278		67	11.755	8348.83	7401.5	9467.13	57.265	9.51		67	9.143	8785.01	7975.83	9760.67	59.036	6.664
68	10.449	9484.06	8342.29	10036.7	-4.764	7.645		68	39.184	9220.69	6856.5	10070.1	55.491	33.285		68	26.122	9770.67	7679.25	10542.6	38.047	22.252
69	18.286	9407.97	6925.11	10387.7	4.764	15.291		69	14.367	8370.1	6836.3	9819.7	60.945	11.766		69	9.143	9454.46	8384.73	10205.1	47.121	7.278
70	47.02	10072.4	8062.51	11049.3	45	39.508		70	26.122	8974.09	6915.19	10029.3	57.995	21.563		70	14.367	7897.43	5164.71	10604.1	38.047	11.126
71	16.98	9324.44	7371.07	10542.7	27.759	13.632		71	11.755	8873.89	7625.06	9916.44	58.392	8.722		71	9.143	9416.77	8651.72	10379	78.111	7.397
72	16.98	9828.15	7469.32	10786.8	10.305	14.197		72	18.286	8987.89	7169.24	10049	92.291	14.297		72	9.143	9578.51	8431.17	10356.8	55.491	7.397
73	19.592	9993.44	8879.24	10870.8	19.179	15.461		73	16.98	8961.44	7315.72	9961.03	92.49	13.155		73	7.837	9289.13	8454.92	10256	3.576	6.107
74	19.592	9921.43	7680.38	11162.4	31.759	15.681		74	14.367	8791.27	7461.84	9637	49.086	11.343		74	32.653	10192.9	8135.39	10863.5	32.171	27.903
75	16.98	8872.58	7083.89	10285	45	13.469		75	48.327	9294.65	7038	10282	41.035	40.908		75	28.735	10103.2	8002.03	10742.3	25.346	24.027
76	10.449	8841.88	8060.01	9547.52	99.462	7.724		76	20.898	9146.12	7281.66	10147.5	36.87	17.143		76	7.837	9951.86	9335.58	10442.2	59.744	5.292
77	20.898	9783.3	7922.23	10317.2	87.879	17.155		77	35.265	9199.9	7033.35	10230.3	46.548	29.911		77	10.449	9185.08	8378.17	10228.2	72.474	7.59
78	18.286	9653.72	7659.33	10909.4	30.964	14.809		78	11.755	8460.86	7084	9605.06	31.608	8.722		78	41.796	9662.84	6905.45	10839.1	62.613	35.61
79	14.367	9236.14	7291.49	10466.3	54.462	10.924		79	16.98	8655.8	7147.5	9687.65	65.556	13.809		79	40.49	10093.4	7900.19	10965.4	55.061	33.924
80	41.796	9647.42	6973	10341.5	0	35.556		80	11.755	8596.21	6863.5	9383.09	-14.931	8.871		80	15.673	9561.85	7889.2	10596.4	55.305	12.047
81	50.939	9765.59	7497.62	10611	28.072	43.175		81	14.367	8560.86	7097	9745.32	47.121	10.917		81	11.755	9097.8	8126.69	10403.1	51.71	9.222
82	19.592	9368.53	7374.54	10134.3	80.538	15.448		82	10.449	8026.07	7141.5	8854.39	28.301	8.437		82	22.204	10166	8804.67	10562.7	8.653	17.726
83	11.755	8854.34	7301.26	9830.23	-4.086	8.912		83	14.367	8655.02	6963.41	9769.52	54.782	11.891		83	16.98	9946.08	7948.5	10679.8	19.44	13.735
84	15.673	9345.16	7302.29	10263.2	-17.526	12.651		84	14.367	8256.73	6603.18	9675.31	22.834	11.78		84	6.531	9269.57	8451.33	10120.9	33.69	4.121
85	35.265	9660.3	7215.49	10448.7	-6.203	29.378		85	24.816	8433.61	6750	10128.8	30.141	20.484		85	23.51	10199.2	8060.92	10925.1	23.629	19.959
86	27.429	9867.75	7622.96	10732.6	4.899	22.304		86	31.347	9318.06	6906.5	10237.2	35.395	26.637		86	11.755	9812.94	8403	10734.9	85.426	9.554
87	16.98	9338.2	7376.53	10598.3	-5.194	14.026		87	30.041	9228.03	7213.44	10142.5	37.648	25.259		87	27.429	10206.9	8153.19	11083.8	76.43	22.73
88	15.673	9537.41	7568.1	10624.4	39.094	13.089		88	15.673	9160.21	7175.5	10127.6	26.565	12.778		88	9.143	9997.56	8220.06	10811.5	78.111	7.397
89	19.592	9586.54	7251.52	10620.2	38.66	16.262		89	10.449	8863.66	7567	9912.1	36.027	7.772		89	33.959	9792.69	6994	10809.4	79.426	29.065
90	16.98	9384.37	7408.57	10709.1	39.472	13.983		90	18.286	8872.76	7075.44	9862.13	28.61	14.32		90	28.735	10259.4	8191.12	10854.5	86.309	23.668
91	11.755	8668.81	7740.5	9950.6	58.392	9.692		91	16.98	8519.03	7059.39	9708.75	46.736	13.34		91	5.224	10067.7	9404.25	10521	66.038	3.752
92	22.204	9559.39	7441.94	10615.4	57.995	17.969		92	11.755	8662.23	7312.09	9624.42	42.51	9.302		92	9.143	10014.8	8943.67	10701.7	-11.889	7.397
93	10.449	9014.34	7692.36	9979.78	-4.764	7.645		93	16.98	8549.11	7047.19	9806.25	51.71	13.833		93	6.531	9440.62	8679.5	10142.2	21.801	4.103
94	9.143	9084.63	7901.74	9676.78	-5.194	7.013		94	41.796	9039.68	6917	9836.55	30.324	35.086		94	7.837	9421.77	8565.32	10582.8	28.301	5.625
95	7.837	9268.41	7867.34	10344.5	71.565	6.023		95	39.184	9096.53	7163.25	9947.07	30.964	33.32		95	10.449	9803.49	8429	10612.3	82.235	8.459
96	10.449	9407.51	8197.74	10483.6	18.435	8.031		96	10.449	8552.2	7674	9235.01	63.435	7.667		96	14.367	10390.4	8223.25	11122.4	37.235	11.962
97	41.796	9950.91	7322.14	10794.7	1.042	34.926		97	16.98	9037.76	7054	9964.33	24.444	13.809		97	24.816	10365.7	8462.84	11143	53.973	20.726
98	49.633	9900.54	7357.25	10642	84.883	42.71		98	10.449	8402.67	7488	9396.14	32.471	7.451		98	24.816	10480.3	8564.56	11219.6	58.109	20.19
99	20.898	9638.61	7639.91	10795.6	15.068	17.096		99	18.286	8927.21	6968.25	9932.9	13.496	14.691		99	10.449	9953.01	8581.94	10731.9	87.274	8.009
100	14.367	9794.49	7318.94	10955.5	25.201	11.929		100	18.286	8941.59	7253.88	9906.53	-15.642	14.835		100	20.898	10489.7	8438.33	11286.8	40.601	17.561
101	18.286	9901.44	7501.61	11162.2	9.866	14.822		101	18.286	8454.32	6628	9786.36	30.579	14.602		101	7.837	10158.7	8553.11	10912.4	29.745	6.143
102	14.367	9881.42	8288.75	11001.5	54.462	10.924		102	37.878	9283.56	7180.61	10155	49.399	31.61		102	41.796	10582.8	8422.08	11201.4	58.513	35.739
103	37.878	10113.8	7592.72	10892.9	71.565	32.125		103	41.796	9241.35	7295	10124.9	38.367	34.983		103	9.143	10017.4	8677.67	10782.7	15.524	7.117
104	28.735	10049.7	7638.63	10898.3	77.8	24.035		104	16.98	8813.5	7009	9815.09	43.363	14.148		104	14.367	10281.1	8233	11022.4	29.055	11.766
105	11.755	9910.3	8099.79	10612	36.027	8.636		105	18.286	8617.28	6918.54	9664.77	74.932	15.386		105	7.837	9371.45	8601.28	10072.1	7.125	6.143
106	10.449	9974.61	8130.32	10571.8	63.435	8.518		106	33.959	8687.07	6979.02	9636.1	63.947	28.623		106	7.837	9923.56	8799.08	10755	-3.576	6.107
107	11.755	9951.57	8103.67	10827.6	53.13	9.524		107	9.143	8340.94	7542.72	9099.44	45	6.465		107	7.837	9809.3	8887.53	10476.6	-3.576	6.107
108	9.143	9826.16	7817.4	10816.3	16.699	6.629		108	15.673	8764.62	7475.5	9390.36	-27.759	12.269		108	10.449	9763.07	8636.03	10740.7	45	7.542
109	28.735	10044.9	7904.56	11075.7	36.573	24.508		109	14.367	8506.27	7207.4	9532	78.69	11.655		109	7.837	9542.1	9010	10000.4	66.801	5.802
110	32.653	10347	7860.74	11363.6	40.314	27.478		110	22.204	8869.25	7202.62	9612.38	79.38	18.604		110	9.143	10130.3	9069.83	10557.8	-6.71	6.521
111	11.755	10277.4	8964.92	11038	45	8.979		111	45.714	8985.62	7027.5	9500.73	76.569	39.362		111	36.571	10330.8	8108.34	11215.8	45	31.247
112	24.816	10468.5	8998.2	11068.6	28.887	21.029		112	14.367	8506.81	7329.75	9087.7	-22.834	11.78		112	18.286	10212.6	8246.06	10802.8	26.565	14.481
113	43.102	10316	7735.72	11079.8	30.964	37.022		113	44.408	8756.13	6877	9571.18	16.783	37.602		113	11.755	10040.7	8193.75	10770	34.992	9.3
114	10.449	9901.66	8046.03	10733.7	34.992	7.75		114	10.449	7984.22	6645.5	8880.64	-8.13	8.081		114	56.163	10610.5	8593	11221.7	45.324	47.68
115	11.755	9895.69	8248.13	11002.8	-11.31	9.712		115	14.367	7638.36	6550.79	8614	6.009	10.917		115	27.429	10616.1	8521.33	11170.5	17.241	23.135
116	31.347	10283.1	7783.92	11436.6	30.256	26.462		116	43.102	8509.18	6764.75	9162.26	85.533	36.683		116	7.837	9514.58	8399.72	10416.1	29.745	6.143
117	33.959	10480.4	8050.01	11363.5	45.909	28.288		117	11.755	7803.14	6788.5	8401.44	97.125	9.214		117	9.143	9986.42	8559	10783.7	36.254	7.086
118	36.571	10069.2	7688.24	10905	84.053	30.641		118	39.184	8148.15	6682.82	8761.75	-41.468	32.791		118	28.735	10149	8173.8	11078.2	52.595	24.458
119	32.653	10320.3	7846.95	11314.1	52.595	27.176		119	7.837	8172.38	7582	8644.8	29.055	5.883		119	73.143	10416.5	8143.28	10911.9	24.531	62.394
120	28.735	10413.3	8189.58	11296.9	26.565	24.135		120	19.592	7842.32	6811.44	8787.88	72.897	15.545		120	10.449	9703.46	8359.42	10595.4	35.838	8.459
121	19.592	10111.6	7895	11255.3	21.371	15.681		121	23.51	8226.27	6819.25	8863.43	79.695	19.166		121	20.898	10667.4	8719.75	11269	36.87	17.143
122	10.449	10416.5	8512.14	11172.6	38.66	8.131		122	18.286	7591.29	5875.9	9106.69	-2.291	14.297		122	27.429	10341.6	8539.7	11456.5	37.057	23.391
123	64	10669.5	8623.14	11293.8	78.69	55.037		123	23.51	8858.84	7239.14	9936.96	22.751	19.209		123	16.98	10251.5	8272.53	11280.7	26.565	13.629
124	13.061	10010.1	8046.38	11418.1	63.435	9.938		124	11.755	8955.58	7665.5	9875.27	66.801	8.704		124	22.204	10687.4	9163.36	11279.8	27.646	18.062
125	16.98	10404.5	7993.93	11543.1	39.472	13.983		125	11.755	8364.77	7217.5	9216.3	57.265	9.51		125	70.531	10864.1	8696	11604.6	68.731	60.911
126	26.122	10360.8	8007.84	11478.2	36.529	21.334		126	28.735	9180.64	7224.5	9837.5	0	24		126	18.286	10626.5	9069.81	11689.1	66.615	15.357
127	13.061	9746.79	8028.75	11275.9	25.017	10.51		127	13.061	8864.23	7569.78	9624.26	86.634	9.731		127	10.449	9914.95	9520.19	10231.4	50.528	8.39
128	20.898	10290	8025.14	11546.4	45	17.06		128	15.673	9006.62	7308	9915.14	7.765	12.688		128	10.449	10644.9	9386.42	11359.7	39.472	8.39
129	33.959	10569.3	8334.94	11527.2	46.79	28.747		129	37.878	9383.69	7315.89	10261.3	37.073	32.229		129	9.143	10389.8	9190.06	11119.7	30.964	6.664
130	18.286	9904.12	7732.87	10916.6	87.51	14.617		130	20.898	9308.26	7396	10093.2	28.301	16.874		130	7.837	10089.4	8943.72	10980.6	45	5.926
131	14.367	9838.9	7906.75	10816.9	32.005	11.98		131	14.367	8676.27	7714	9287.25	-34.509	11.095		131	9.143	10405.4	8990.08	11120.3	30.964	6.664
132	44.408	10407.5	7968.03	11310	42.93	37.288		132	14.367	8352.65	6618.5	9530	34.509	11.095		132	15.673	10739.7	8969.92	11323.8	25.821	13.119
133	47.02	10342.5	8201.73	11458.2	45	39.508		133	14.367	8460.81	7415	9262.25	35.218	11.891		133	11.755	10530.1	9389.75	10972.8	28.61	9.547
134	11.755	9943.42	7788.98	10820.2	50.711	9.024		134	14.367	8687.57	7405.07	9639.41	26.565	11.5		134	5.224	10142.7	9492.25	10710.8	16.699	3.977
135	7.837	9779.21	8029.17	10892.7	83.66	5.749		135	41.796	9438.47	7959.5	10319.7	33.69	35.025		135	7.837	9223.76	8894.08	9660	78.69	5.827
136	28.735	10362.5	7967.73	11307.7	82.504	24.335		136	41.796	9451.45	7493.53	10424.5	43.698	35.567		136	9.143	10116.1	9388.61	10849.8	38.66	7.318
137	20.898	10364.9	8194.99	11273.7	63.435	17.037		137	14.367	8420.73	7120.42	9667	45	11.314		137	7.837	9972.59	9079.42	10805.8	7.595	5.765
138	57.469	10516.7	8144.03	11334.6	80.293	48.955		138	32.653	8970.17	6509.88	10450.2	42.436	27.099		138	7.837	9817.47	9241.97	10430.9	-12.095	5.454
139	35.265	10493.1	8154.08	11537.7	60.101	29.296		139	15.673	9058.28	7570.81	9879.77	37.405	12.229		139	6.531	9988.72	9134.89	10580.2	90	4.952
140	56.163	10612.4	8329.2	11632.9	46.061	48.496		140	11.755	8900.34	7503	9585.41	50.194	8.926		140	10.449	10148.1	8723.61	11049.6	58.57	8.036
141	9.143	10177.5	8718.31	10982.1	37.875	7.239		141	18.286	8882.7	7422.6	9975.77	61.39	14.32		141	7.837	9748.16	9222.61	10106.9	29.745	6.143
142	30.041	10529.9	8037.82	11594.8	31.701	25.373		142	20.898	9079.13	7174	10146.7	65.095	17.64		142	7.837	9799.81	8816.42	10738.2	-3.814	5.727
143	41.796	10446	7998.56	11474.6	33.111	34.869		143	22.204	9304.14	7507	10434.1	61.821	18.151		143	7.837	10089.3	9030.92	10820.8	-18.435	6.023
144	36.571	10420.5	7948.01	11325.3	30.763	31.033		144	16.98	9364.38	7578.5	10363.5	55.008	13.95		144	7.837	9768.49	9135.67	10531.4	71.565	6.023
145	45.714	10528.4	8468.3	11385.7	38.367	38.87		145	7.837	8517.21	7391.5	9092.2	40.601	5.268		145	11.755	10311.5	9106.92	11053.9	40.101	9.463
146	14.367	9842.95	7955.88	10766.4	26.565	11.358		146	47.02	9538.51	7575.18	10282.8	34.592	40.26		146	9.143	9919.74	8852.96	10988.8	57.265	6.34
147	19.592	10065.4	7641.64	11249	21.371	15.681		147	54.857	9492.04	7729.5	10281.7	47.49	46.511		147	9.143	10262.1	9115.78	11075	3.366	6.487
148	10.449	9973.19	8109.95	10811.7	26.565	8.518		148	24.816	9450.95	7614.5	10325.1	49.574	20.268		148	9.143	10181.7	9048.17	10835.4	49.399	7.024
149	15.673	9611.39	8177.41	10658.4	14.744	12.474		149	10.449	8035.09	6647	9295.98	33.69	8.241		149	24.816	10573	8720.78	11346.7	79.509	20.921
150	45.714	10521.2	8519.82	11205.1	59.199	38.438		150	11.755	8787.83	7502	9417.25	-53.13	8.571		150	7.837	9563.64	8815.25	10127.1	-17.103	5.182
151	41.796	10151.5	7990.64	10985.9	73.202	35.151		151	23.51	9442.23	7608.87	10430.5	36.529	19.2		151	7.837	9933.24	9452.28	10534.2	-104.036	6.283
152	11.755	8833.17	7794.52	10181.7	33.69	9.157		152	11.755	8644.53	7545.5	9664.5	31.608	8.722		152	9.143	9876.83	8872.81	10684.2	90	7.238
153	28.735	9870.7	7883.95	10965.5	53.746	23.62		153	16.98	9382.14	7529.5	10178.9	-7.431	13.254		153	19.592	10433.5	8607.36	11027.1	148.57	16.072
154	43.102	10159.4	7394.89	10979	-5.013	36.329		154	16.98	9266.95	7640	10182.3	78.232	14.009		154	7.837	10196.1	9423.67	10655.5	29.745	6.143
155	65.306	10354.3	8171.97	11220.2	32.619	56.536		155	31.347	9482.38	7173	10199.9	84.92	25.816		155	7.837	10038.3	9223.83	10695.7	24.775	5.454
156	35.265	9992.9	8237.81	11324.7	40.601	29.268		156	14.367	8657.52	7443.65	9680.3	-92.862	11.443		156	36.571	10578.3	8848.53	11072	58.299	30.448
157	20.898	10214.6	8347.35	11494.3	41.987	17.084		157	30.041	9592.94	7691.95	10338.2	74.407	25.51		157	7.837	9554.6	8613.33	10242.7	30.256	5.292
158	15.673	10159.2	8346.99	11064.5	49.086	12.603		158	37.878	9716	7669	10393.1	71.241	31.985		158	9.143	10112.6	9221	10713.3	-9.462	6.952
159	35.265	10527.3	8141.72	11458.4	37.117	29.461		159	36.571	9797.08	7793.5	10525.8	72.897	31.089		159	24.816	10407.9	8571.28	11117.7	51.667	20.883
160	20.898	10386.9	8465.69	11315.3	40.601	17.561		160	40.49	9896.72	8092	10465.7	66.038	33.768		160	28.735	10407	8471.34	11141.2	60.945	23.533
161	14.367	10210.8	8278.56	11357.8	32.005	11.98		161	32.653	9810.11	7433	10603.1	45	27.476		161	19.592	10250.1	8476.11	11126.6	63.435	16.185
162	11.755	10201.4	8592.61	11461.7	33.69	9.157		162	9.143	8953.91	8087.75	9510.75	4.764	6.881		162	22.204	10484.1	8466.58	11196.4	38.089	17.909
163	11.755	10166.3	8741.22	11076	15.945	9.245		163	11.755	9686.06	8359	10268.7	34.695	9.035		163	9.143	10269.6	9031.17	10968.4	34.509	7.397
164	19.592	10833.1	8675.19	11857	14.036	15.707		164	13.061	8932.73	8017.07	9675.39	86.634	9.731		164	10.449	10621.6	9374.5	11138.4	36.87	7.619
165	35.265	10839.4	9590.04	11615.8	17.65	29.317		165	36.571	9606.12	7754.34	10502.5	53.973	31.089		165	10.449	9956.11	9048	10910.3	90	8
166	18.286	10605.2	8125.41	11896.8	27.646	15.052		166	24.816	9515.67	7599.7	10499.3	64.885	20.195		166	30.041	10730.6	8835.94	11321	53.653	25.068
167	31.347	10752.7	8227.44	11699.4	45.971	26.492		167	23.51	9489.38	7517.1	10534	53.471	19.2		167	7.837	9430.21	8945.25	10293	39.806	5.951
168	44.408	10731.8	8097.21	11741.2	54.689	37.347		168	23.51	9630.16	7974.5	10475.4	33.232	19.811		168	7.837	9480.49	9039.83	9713.5	104.931	5.914
169	48.327	10639.5	8386.18	11351.4	89.105	40.64		169	16.98	9290.65	7739.2	10202.2	64.537	13.291		169	10.449	9642.5	8817.08	10587.3	35.218	7.927
170	36.571	10631.4	8351.29	11361.3	88.807	30.483		170	15.673	9664.17	8272.5	10319.9	102.804	12.892		170	6.531	9309.55	8778.33	9893.25	18.435	4.819
171	10.449	10365.4	8684.19	11708.6	34.992	7.75		171	41.796	9690.06	7652.23	10446.9	67.166	35.341		171	13.061	9697.38	8607.25	10623.2	-4.086	10.694
172	22.204	10727.5	8375.53	11863.6	32.619	18.845		172	10.449	8732.04	7492	9673.77	48.013	7.688		172	15.673	10596.3	9033.91	11251.5	-7.125	12.285
173	11.755	10132	8716.96	11630.3	7.595	9.608		173	10.449	9527.76	8554.5	10224.1	32.471	7.451		173	27.429	10748.9	9338.58	11325.9	57.894	22.936
174	20.898	10455.6	8527.25	11814.9	24.624	16.762		174	10.449	9091.58	8222.82	9873.37	17.103	7.772		174	22.204	10808.7	9005.25	11367.4	47.49	18.604
175	22.204	10756.3	8165	11901	32.619	18.845		175	9.143	9096.97	8393.25	9649.47	5.194	6.312		175	16.98	10535.1	8573.79	11394.9	20.376	14.223
176	6.531	11416.3	11290.5	11560.2	39.806	4.959		176	56.163	9831.85	6775.5	10705.7	74.148	48.115		176	13.061	10668.2	8777.83	11438.9	54.462	9.831
177	7.837	9935.32	8364.48	10895.2	32.005	5.99		177	14.367	8788.6	6874.5	10062.5	87.138	11.443		177	7.837	10105.2	9121.81	10770.6	14.036	6.283
178	7.837	10516.4	9822.08	11319.6	96.34	5.749		178	14.367	9633.38	7736	10601.5	72.474	11.386		178	9.143	10495.8	10035.1	10944.9	-28.072	6.476
179	10.449	10369.3	9096.98	11474.6	4.399	8.278		179	10.449	9263.76	8055.25	10159.7	24.775	8.182		179	33.959	10810.1	8682.41	11467.3	23.806	28.314
180	9.143	10468.7	8647.06	11469.7	-5.711	6.381		180	37.878	9949.11	8659.5	10330.2	-19.093	31.444		180	44.408	10713.8	8824	11609	42.94	37.467
181	62.694	10818.5	8471.44	11823.6	33.879	53.533		181	56.163	9742.06	7290.56	10875.5	50.281	48.288		181	31.347	10978	9387.25	11527.1	68.199	26.669
182	40.49	10846.5	8743.94	11797.4	34.287	33.812		182	20.898	9904.28	8323.5	10400.2	-17.819	16.806		182	15.673	10611.1	8965.53	11462.4	90	12.952
183	50.939	10845.3	8403.45	11715.4	41.424	43.184		183	24.816	9525.99	7652.5	10573.1	28.74	20.203		183	15.673	10492.9	9105.92	11339.4	115.017	12.612
184	33.959	10699.9	8303.66	11653.2	69.146	28.536		184	23.51	9810.21	7842	10800.1	84.958	19.504		184	15.673	10308.8	8635.61	11457.8	91.736	12.577
185	18.286	10848	8727.59	11797.8	66.801	14.506		185	53.551	10189.2	7842.15	10868.5	74.055	45.761		185	15.673	10507	8564.75	11396.6	84.806	12.623
186	48.327	11005.3	8585.59	11750.6	67.036	40.684		186	16.98	9081.11	7371.53	10158.2	49.899	14.194		186	49.633	11125.9	10426.2	11472.7	9.293	42.462
187	39.184	10943.1	8755.45	11778.9	62.949	33.507		187	22.204	8475.05	5875.4	10222.9	64.231	18.401		187	5.224	9890.12	9024	10651.9	29.055	3.922
188	18.286	11021.5	8493.53	12178.3	33.024	15.145		188	11.755	8891.87	7890.25	9941.06	64.983	9.459		188	7.837	9455.29	8837.2	10062.6	26.565	5.963
189	22.204	10903.4	8535.11	12003	27.474	17.891		189	10.449	8792.67	7234	9700.44	67.38	7.429		189	7.837	9807.67	9303.58	10326.4	71.565	6.023
190	14.367	10493.2	8472.09	11713.1	29.358	11.656		190	16.98	9164.45	6790.5	10393	64.537	13.291		190	10.449	10097.9	9184.58	11159.1	45	7.542
191	20.898	10790	8510.31	11780.1	68.199	17.096		191	32.653	9487.36	7592	10086.3	86.424	27.482		191	13.061	10851.9	9613.19	11612.7	90	9.905
192	10.449	10159.9	9211.83	11147.4	94.764	7.645		192	56.163	9647.09	7440.5	10563.6	50.807	47.925		192	18.286	10760.3	9078.25	11463.5	91.507	14.481
193	22.204	10469.7	8543.3	11492.1	30.964	18.511		193	10.449	8931.32	7585	9865.9	33.69	8.241		193	13.061	10338.2	8722.79	11227.4	77.005	10.165
194	9.143	10597.7	8786.09	11534.2	45	7.183		194	22.204	9398.5	7417.75	10363.4	47.49	18.604		194	36.571	9200.47	5630.19	11083.4	-3.576	30.536
195	11.755	10510.3	9225.82	11241.9	36.87	9.524		195	23.51	9445.21	7278.5	10346.2	54.462	19.662		195	20.898	10615.9	8830.75	11610.1	42.357	17.528
196	39.184	10749.6	8675.63	11623.3	32.471	33.113		196	9.143	9400.9	8451	10064.8	45	7.273		196	14.367	10556.5	8970.45	11363.8	75.964	10.995
197	49.633	10846.4	8391.77	11659.2	32.005	41.929		197	13.061	9082.76	7525	10154.3	49.764	9.731		197	69.224	10945.3	9350.67	11258.3	58.658	59.323
198	30.041	10675.6	8286.99	11707.3	50.194	24.794		198	30.041	9144.12	7161.09	10255.8	64.026	24.79		198	14.367	10461.4	8760.17	11008.2	33.69	10.988
199	18.286	10262.3	8302.68	11443.1	90	14.603		199	30.041	9442.04	7443.45	10383.7	47.816	24.678		199	13.061	10112.9	8518.25	10846.7	34.824	10.673
200	23.51	10653	8384.6	11422.2	80.538	19.31		200	26.122	9331.88	7352.16	10245.3	43.958	22.227		200	20.898	10493.9	8547.64	11199.4	28.811	17.391
201	10.449	10085.9	8573.16	11062.3	28.61	7.956		201	15.673	9035.27	7317.87	10246.1	57.724	12.841		201	54.857	10377.9	8301.41	10881	33.951	46.384
202	11.755	9872.96	8606.75	10548.8	0	9.524		202	16.98	9151	7340.25	10251.7	34.992	13.95		202	16.98	10019.8	8357.19	10750.1	65.556	13.809
203	11.755	10080.5	8786.61	10966	33.69	9.157		203	13.061	9523.13	7618.5	10270.9	35.538	9.831		203	9.143	9535.03	8709.51	10335.8	40.601	7.024
204	39.184	10743.5	8288.4	11782.6	42.709	33.699		204	10.449	9285.95	7879.5	10173.7	48.013	7.688		204	20.898	10294.6	8416.33	10996.4	51.34	17.075
205	18.286	10394.8	7915.2	11436.5	41.424	14.395		205	27.429	9610.22	7447.94	10559.2	66.615	23.035		205	23.51	10343.5	8446.72	10880.4	45	19.934
206	11.755	10370.9	8885.69	11163.2	33.69	9.157		206	39.184	9847.75	7768.5	10687.8	61.232	33.246		206	19.592	10289	8397.86	11003.5	47.911	15.914
207	28.735	10660.4	8396.11	11576.8	42.879	24.26		207	15.673	9450.95	7469	10489.6	45	12.122		207	11.755	9696.12	8763.75	10844.7	73.072	9.159
208	22.204	10389.9	7745.85	11790.8	55.176	17.789		208	13.061	8891.91	8062	9828.07	35.538	9.831		208	24.816	10426.6	8491.83	11025.6	71.222	20.118
209	24.816	10637	8828.07	11357.9	43.781	21.106		209	11.755	8796.43	7894.25	9930.5	60.255	9.214		209	9.143	9923.02	8514.31	10666.3	49.399	7.024
210	15.673	10370.4	8565.89	11299.6	78.69	12.95		210	14.367	9291.6	6762	10635.6	43.025	11.725		210	16.98	10228.4	8526.31	11183.6	9.462	13.903
211	19.592	10489.1	8685.64	11388.7	57.529	16.557		211	9.143	8936.79	7298.5	9814	-14.036	7.068		211	18.286	10171.3	8628.83	11034	42.879	14.556
212	14.367	10048.2	8353.87	10956.1	51.843	11.304		212	10.449	8806.53	7502	9936.5	32.471	7.451		212	19.592	10319.5	8261.83	11019.9	48.814	16.198
213	7.837	10005.3	9135.19	10603.8	35.538	5.462		213	13.061	9579.52	7148.5	10514.2	-6.34	10.349		213	23.51	10661	8980.92	11124.9	47.353	19.681
214	54.857	10512.9	8116.58	10947.5	-3.136	46.419		214	13.061	9448.62	7498.5	10255.2	29.358	10.49		214	11.755	9940.67	8904.67	10984.5	39.806	8.926
215	15.673	10075.8	8147.08	10875.1	-8.531	12.84		215	35.265	9914.27	7443	10860.2	52.907	29.372		215	22.204	10148.3	8370.17	10965.3	83.019	18.806
216	9.143	9912.02	8927.24	10367.2	-10.305	7.099		216	10.449	8959.5	7408.5	10268.6	33.69	8.241		216	14.367	10156.4	8848.08	10681.7	103.134	11.736
217	9.143	9698.68	9038.99	10323.2	-26.565	7.099		217	10.449	8778.45	7308.88	10021.9	45	8.081		217	13.061	9861.27	8456	10749.1	51.009	10.293
218	9.143	9949.02	9347.68	10258.6	-21.801	6.838		218	9.143	8334.09	7302.5	9267.67	30.964	6.664		218	45.714	10551.1	8501.03	11067.3	17.896	38.431
219	18.286	10627.4	9208.86	11371.8	0	14.603		219	11.755	9091.99	7499	10267.6	75.069	8.871		219	15.673	10390.8	8654.75	11101.9	29.745	12.285
220	11.755	10051.2	8159.37	11042	-30.256	8.821		220	26.122	9639.7	7718	10207.1	-34.509	22.19		220	26.122	10596	8712.94	11042.1	32.856	21.768
221	31.347	10530.9	8552.45	11367.3	15.751	25.728		221	16.98	9236.05	7510.63	10392.5	53.616	13.486		221	14.367	10264.4	8792	11038.7	30.964	11.107
222	23.51	10595.9	8486.89	11505.6	36.87	19.048		222	18.286	9264.47	7552.89	10562.7	41.82	14.569		222	16.98	10364.8	8812.51	11021.5	9.728	13.528
223	40.49	10745.9	8430.13	11566.6	34.563	34.695		223	30.041	9531.19	7452	10447.5	40.314	24.73		223	22.204	10467.2	8648.27	11160.4	28.142	18.577
224	9.143	10231.5	9631.25	10769.5	-26.565	7.099		224	9.143	9056.34	7966.25	10044.9	51.34	7.318		224	9.143	10016.6	9295.11	10823.1	32.005	7.188
225	10.449	10108.6	9421.33	10657	-70.017	7.432		225	13.061	8835.95	7588	10238.1	54.462	9.831		225	15.673	10532.3	8991.21	11200.1	40.03	12.438
226	19.592	10527.2	8492.96	11547.1	69.444	16.274		226	14.367	9020.98	7666.5	10161	49.086	11.343		226	28.735	10058.4	6941.96	11338	25.741	23.683
227	22.204	10718.2	8625.81	11508.9	28.301	18.749		227	45.714	9662.78	6982	10683.7	46.771	39.213		227	11.755	10282.1	9044.08	11095	34.38	8.77
228	11.755	10491.1	9472.49	11250.2	36.87	9.524		228	32.653	9417.03	7366.5	9965.03	115.514	27.86		228	27.429	10915.3	8807.17	11492.9	28.237	23.35
229	11.755	10109.8	8595.06	10924	30.256	8.821		229	40.49	9638.7	7222.56	10656	34.216	34.551		229	31.347	10673.3	9099.05	11647.6	38.66	26.832
230	11.755	10649.3	9182.04	11103.5	24.775	9.091		230	26.122	9588.24	7346	10588.8	51.582	21.151		230	14.367	10531.8	8791	11268.3	42.274	11.327
231	53.551	10880.3	8994.67	11220.3	-42.754	45.829		231	16.98	9444.14	7559.75	10630	75.964	14.136		231	31.347	10827.5	8642.16	11416.4	34.16	25.781
232	22.204	10520.5	8653.25	11543.1	28.301	18.749		232	10.449	9349.65	7217	10348.1	70.346	8.495		232	36.571	11006.5	9308.13	11455.6	41.055	31.322
233	18.286	10497.9	8517.9	11549.3	33.024	15.145		233	24.816	9638.89	7252	10624	83.66	20.698		233	10.449	10576.7	9558.08	11395.9	30.466	7.514
234	13.061	10329	9037.23	11333.9	71.565	10.039		234	15.673	9300.74	7447	10558.1	79.216	12.216		234	11.755	9667.29	8598.17	10792.2	9.866	8.893
235	9.143	10925.4	10151.5	11285.1	29.055	6.537		235	41.796	9548.37	7109	10753.9	36.501	35.544		235	6.531	10092.2	9224.53	10838	26.565	4.259
236	13.061	10395.9	8285.72	11411.5	10.62	10.336		236	16.98	8519.14	6145.5	10616.2	25.463	13.291		236	30.041	10911.1	8895.5	11449	36.347	25.068
237	11.755	10138.5	8423	11565.6	31.608	9.692		237	45.714	10003.3	8364	10814.4	36.027	38.861		237	52.245	11075	9024.75	11755.2	39.495	44.923
238	13.061	10857.8	9007.8	11642.8	55.305	10.039		238	31.347	9882.31	7586	10877.9	36.87	25.714		238	19.592	10850.4	8959	11564.1	37.147	15.772
239	11.755	10697	8417.8	11540.6	28.301	9.374		239	11.755	9950.8	8342.5	10764.2	36.87	8.571		239	20.898	10863	8897.92	11511.7	37.117	17.676
240	13.061	10332.1	8550.67	11387.4	-3.576	10.179		240	56.163	9935.98	8366.5	11051.8	43.059	47.707		240	32.653	11054	9126	11678.5	43.332	27.757
241	7.837	10286.4	9448.28	11449.1	40.601	5.854		241	39.184	9614.89	7315	10724	45.69	33.539		241	11.755	10092.9	9023	11146	38.29	9.222
242	13.061	10570.1	9249.3	11355.3	10.62	10.336		242	16.98	8013.96	6616.75	10279	39.806	13.389		242	20.898	10694.5	8777.75	11550.4	41.309	16.736
243	36.571	10464	8015.72	11190.5	60.255	30.713		243	14.367	9160.26	7137.5	10529.4	39.094	11.78		243	26.122	10829.3	9034.08	11511.5	57.144	21.768
244	33.959	10539.2	8468.64	11246	82.405	28.824		244	11.755	9251.58	7426.75	10402.5	39.806	8.926		244	15.673	10657.2	8950.6	11471.4	48.652	12.686
245	13.061	10013.4	8714.11	10849.2	37.569	10.413		245	9.143	8933.67	7355.5	9908.44	174.806	6.312		245	44.408	10852	9022.29	11587.4	43.34	37.189
246	14.367	9760.97	8497.44	10672.4	33.69	11.446		246	14.367	9099.93	7587.5	10270.2	26.565	11.5		246	18.286	10728	8802.06	11341.7	32.905	15.427
247	19.592	10395.2	8428.14	11422.3	35.538	16.385		247	10.449	9533.1	7800	10405.9	39.289	8.122		247	43.102	10917.2	8888.33	11587.1	43.746	36.913
248	16.98	10262.5	8367.36	11214	43.152	13.925		248	14.367	9294.55	7402	10607.4	-120.466	11.27		248	16.98	10970.5	9234.72	11419.1	9.728	13.528
249	9.143	10048.7	9079.82	10891.7	41.186	6.749		249	11.755	9724.51	7471	10788.4	10.62	9.302		249	9.143	9896.76	9056.91	10810.9	32.005	7.188
250	14.367	10159.4	8463.44	11152.3	42.709	11.233		250	11.755	8588.47	7359.5	9683.62	63.435	8.944		250	11.755	9886.96	8777.75	10856.1	28.811	8.695
251	28.735	10292.2	8199.72	11149.8	68.199	23.934		251	14.367	9543.86	7417.75	10805.2	29.055	11.766		251	9.143	10033.6	8943.25	10683.5	27.897	7.328
252	24.816	10216.3	8099.71	10980.7	73.811	20.495		252	20.898	9534.72	7464.5	10851.5	90	17.143		252	30.041	10506.2	8641.92	11262.9	43.755	24.788
253	33.959	10216	8243.58	11032.5	69.146	28.536		253	31.347	9877.98	7725.5	10966.1	51.147	26.416		253	15.673	10177.9	8727.25	11153.6	72.121	12.409
254	27.429	10130.4	8449.08	10690.6	78.996	23.285		254	41.796	9924.15	7314	11062.4	29.055	35.299		254	19.592	10399.2	8588	11278	90	15.619
255	10.449	9869.42	8496.55	10610	61.39	7.956		255	10.449	9041.3	8215	10229.1	39.289	8.122		255	18.286	10276.1	8711.08	10943.8	100.437	14.72
256	23.51	10239.1	8219.86	10763.5	88.091	19.058		256	14.367	9643	7380	10821	40.914	11.343		256	10.449	9472.82	8605	10163	106.699	7.955
257	10.449	10061.3	8806.26	10786.4	55.008	7.75		257	18.286	9692.55	6891	10679.4	17.745	14.999		257	16.98	10317.7	8675.11	11146.4	40.426	13.512
258	23.51	10365.8	8413.06	11177.2	51.633	19.435		258	13.061	9619.58	7780.5	10934.7	32.005	10.782		258	33.959	10565.4	8603.67	11000.8	56.944	28.635
259	13.061	10012.3	8576.93	10643.6	10.62	10.336		259	13.061	9667.34	7767.25	10811.6	29.358	10.49		259	15.673	9977.18	8154.19	10940.4	88.315	12.958
260	13.061	10285.7	9065.59	10924.8	97.125	10.238		260	48.327	9993.61	7598	10807.8	51.843	40.696		260	13.061	10271.7	9104.51	11227.8	33.111	10.461
261	14.367	10447.2	8641.57	11022.9	15.524	11.861		261	13.061	9526.08	7512.5	10899.9	74.476	10.675		261	13.061	10514.1	9201.92	11318.7	43.452	9.97
262	58.775	10679.8	8302.2	11098.6	0	50.794		262	23.51	9889.8	7594	10868.4	42.614	19.412		262	15.673	10874.3	9152.75	11403	36.529	12.8
263	11.755	10161.1	8241.42	10971.4	-4.086	8.912		263	11.755	9707.39	8116.5	10900.8	50.194	8.926		263	18.286	10734.7	9180.59	11550.1	49.236	14.586
264	13.061	10436.9	9470.64	11212.1	-14.036	10.471		264	11.755	9803.26	7816	10711.1	45	9.697		264	15.673	10681.2	8615.5	11377.7	40.03	12.438
265	24.816	10617.1	8667.13	11616	53.842	20.446		265	32.653	10024	7576	11028.8	44.145	27.075		265	22.204	10999.3	9482.53	11484.5	90	17.905
266	11.755	10437.8	9045.67	11285.1	24.775	9.091		266	33.959	10024.8	7508.5	11180.7	43.363	28.296		266	9.143	10094	9040.15	11037	32.005	7.188
267	16.98	10509.5	8350.22	11597.8	57.724	14.268		267	23.51	9828.7	8095.18	10908.6	86.634	19.462		267	10.449	10847.9	9347	11295.7	23.962	7.504
268	23.51	10913.7	8819.17	11838.7	41.009	19.352		268	20.898	9508.92	7724.67	11092	59.036	16.66		268	19.592	10828	9165.34	11587.5	37.999	15.47
269	44.408	11069.7	8747.48	11913.6	44.31	37.266		269	24.816	9932.76	7365	10978.6	0	20		269	11.755	10401.7	9172.7	11107.5	77.196	8.595
270	9.143	10587.3	9318.67	11399.8	33.69	6.868		270	28.735	10024.8	7787	10865.5	42.089	23.87		270	10.449	10475.3	9132.92	11144	90	7.619
271	35.265	10958.9	8696.59	11670.9	32.661	29.413		271	9.143	9680.83	8453.5	10876.5	79.695	6.389		271	18.286	10742.3	9170.81	11450.7	48.24	14.3
272	10.449	10431.3	9001.58	11421.2	45	8.081		272	22.204	9906.75	7889.75	10838	10.954	18.043		272	60.082	11113.4	9169.54	11571.9	86.583	51.138
273	6.531	10499.5	9827.58	11068.9	38.66	4.065		273	10.449	10030.9	8155	10936.1	70.346	8.495		273	9.143	10583.6	9414.97	11639.5	8.973	7.328
274	23.51	11020.6	8937.47	11675.4	35.754	19.559		274	30.041	10172.5	7837	10967.2	26.565	25.555		274	15.673	10444.8	8957.35	11393.1	66.571	12.455
275	15.673	10535.6	8668.93	11722.9	45	12.571		275	35.265	9528.52	7018.79	10782.7	96.71	29.344		275	20.898	10893.6	9121.92	11445.2	62.879	17.549
276	10.449	10763.1	9160.76	11425.7	45	8.081		276	52.245	10141.4	7754.01	11216	36.724	44.914		276	30.041	10815.5	8969.65	11341.3	49.304	25.123
277	10.449	10404.4	9361.7	11233	32.471	8.278		277	7.837	9254.9	8217	10389.5	33.69	6.181		277	18.286	10735.6	8966.17	11351.8	37.747	14.935
278	13.061	10740.1	8713.97	11466.7	52.431	10.413		278	23.51	9938.61	7558	11134	51.072	19.098		278	18.286	10439	8921.44	11185.3	48.122	14.838
279	22.204	10790.3	8789.69	11653	57.995	17.969		279	9.143	9106.62	7824	10361	45	7.273		279	40.49	10694.3	8871.67	11170.3	59.697	33.975
280	27.429	10865.9	8742.5	11578.8	55.008	23.251		280	9.143	9767.69	7956.5	10811.5	45	7.273		280	16.98	10375.9	8938.33	11176.7	51.582	14.1
281	16.98	10478.5	8959.75	11439.6	35.218	13.212		281	11.755	10125.4	8751.75	10947.5	11.31	8.741		281	18.286	10505.5	8950.74	11212.5	54.293	15.013
282	14.367	10406.7	8810.53	11325.6	29.358	11.656		282	26.122	9938.77	7483	11283.3	38.66	21.954		282	23.51	10474.2	8785.05	11070	72.255	19.999
283	20.898	10791.3	8771.47	11477.6	31.329	17.096		283	16.98	10131.9	8428	11170.5	41.634	13.762		283	14.367	10189.9	8539.8	11222.5	57.381	11.307
284	10.449	10289.6	8719.53	11311	32.471	8.278		284	61.388	10150.8	7712.5	11070.6	50.755	52.388		284	11.755	10204.5	8941.31	11023.4	51.71	9.222
285	15.673	10312.9	8493.76	11462.2	53.13	12.698		285	45.714	9541.31	7352.14	10933.3	42.614	38.824		285	11.755	10128	9026.42	10813.8	77.196	8.595
286	18.286	10585.5	8732.52	11489.6	48.366	15.291		286	50.939	9928.14	7602.75	10763.2	37.476	43.202		286	16.98	9891.65	8815.75	10869.2	71.075	14.095
287	30.041	10689.5	8569.92	11560.7	36.87	25.397		287	44.408	9744.95	7453.67	10749.7	24.228	37.597		287	92.735	10508.6	8687.44	11023.8	86.987	79.729
288	47.02	10934.5	8766.25	11542.8	28.61	39.778		288	15.673	9435.5	7732.33	10731.8	70.71	12.108		288	66.612	10251.2	6284.98	11210.4	100.408	56.937
289	19.592	10434.7	8555.78	11465.3	31.759	15.681		289	14.367	9522.19	8302.44	10526.9	-21.251	11.036		289	13.061	10010.9	8514.97	11194	66.251	10.405
290	9.143	10218	9351.54	11040.1	33.69	6.868		290	15.673	9995.33	7922	10945.9	45	12.122		290	22.204	10194.2	8476.32	11214.6	104.036	18.848
291	36.571	10076.2	8246.67	11582.9	42.51	31.007		291	10.449	9283.02	7854.75	10431.1	81.254	7.516		291	16.98	10099.2	8465.5	11112.6	103.241	13.306
292	30.041	10250.4	8217.68	11251.1	46.005	25.594		292	10.449	9372.63	8225	10487	48.013	7.688		292	14.367	10291	9165.56	11132.6	117.408	11.586
293	35.265	10525.9	8550.6	11416.6	45	29.631		293	10.449	9829.88	8283	10600.6	32.471	7.451		293	31.347	10628.1	8747.86	11127.2	65.283	26.421
294	36.571	10359.8	8110.34	11080.4	87.663	31.137		294	7.837	9313.64	7981	10272.2	45	5.657		294	54.857	10893.1	9179.01	11344.8	46.998	46.361
295	44.408	10540.8	8899.61	10970.8	80.218	37.369		295	10.449	9371.46	8641.29	10210.4	0	7.429		295	14.367	10290.9	8927.4	11139.6	64.29	11.416
296	15.673	10206.9	8691.43	11107.6	43.025	13.027		296	10.449	9671.71	8518.5	10273.1	-4.086	8.02		296	18.286	10921.6	9214.08	11296.1	56.31	15.109
297	15.673	10232	8781.23	11063.1	32.905	12.856		297	7.837	9976.87	8613	10689.6	-16.699	5.966		297	23.51	10845.1	9187.96	11359.4	48.18	19.425
298	26.122	10361.8	8720.36	11284.9	51.072	21.22		298	18.286	9729.44	7860.9	10818	26.565	15.333		298	33.959	11025.7	9998.67	11336.5	47.161	28.574
299	37.878	10561.4	8396.94	11264.3	30.579	32.449		299	19.592	9744.57	7798.33	10830.6	53.531	16.343		299	6.531	10062.8	9383.83	10687.3	24.444	4.603
300	40.49	10752.2	8764.73	11475.1	30.411	33.866		300	16.98	9697.51	7726	10728.4	40.101	14.194		300	7.837	10463.2	9853.58	10835.5	30.256	5.292
301	10.449	10461.2	8752.23	11114.9	14.036	7.854		301	11.755	9467.99	7837	10515.6	50.194	8.926		301	20.898	10629.5	8792.05	11360.7	57.339	17.648
302	9.143	10411.2	9077.8	11138.1	33.69	6.868		302	15.673	8393.48	6304.44	10525.5	26.565	12.778		302	10.449	10791	10157.1	11050	70.71	8.072
303	36.571	10787.2	8612.35	11652.2	57.619	30.825		303	19.592	9517.18	7577.75	10716.2	50.711	16.243		303	49.633	10748.8	8924.13	11069.4	78.589	42.361
304	32.653	10869.4	8723.05	11624.9	50.711	27.072		304	23.51	9802.27	7630.5	10440.1	-10.305	19.166		304	47.02	10444.3	8842.17	10845.9	79.011	39.971
305	18.286	10163.5	8014.22	11391.1	-4.97	14.658		305	27.429	9897.75	8098	10561	4.289	22.921		305	9.143	10162.8	9098.89	10958.8	54.462	6.554
306	18.286	10537.1	8347.56	11584.4	0	15.238		306	13.061	9833.36	7974	10655.9	-6.71	9.781		306	7.837	8698.59	7871.33	9592.52	47.49	6.201
307	22.204	10370.3	8684.4	11493.7	22.166	18.511		307	28.735	9874.26	7600.5	10569.9	-9.689	23.768		307	26.122	10535.1	9175	11197.3	30.114	22.02
308	13.061	10308.4	8833.43	11555.1	68.199	10.257		308	20.898	9835.06	6899	10814	0	17.143		308	11.755	9706.68	8777.33	10633.2	106.26	9.524
309	14.367	9680.07	8876.18	11152.6	30.964	11.107		309	27.429	10005.3	7863	10920.6	42.955	22.642		309	19.592	10160	8936.44	10699.7	108.435	15.661
310	18.286	10670.6	8095.77	11723.9	38.29	15.37		310	36.571	10097.5	7696	11020.6	59.589	30.479		310	18.286	9966.97	8698.74	10492.7	86.987	14.496
311	9.143	10692.9	9191.01	11310.9	33.69	6.868		311	28.735	9945.4	7803	10988.2	-2.793	23.456		311	27.429	10876.7	8916.81	11476.1	91.941	22.489
312	11.755	10787	9163.67	11483.9	30.256	8.821		312	5.224	9349.31	8593.5	9689.44	-21.801	3.077		312	13.061	10398.8	9273.83	11304.7	85.601	9.934
313	13.061	9061.57	7425.25	10204.8	25.017	10.51		313	7.837	10099.7	9301.75	10564.2	32.005	5.391		313	18.286	10807.4	9233.33	11460.1	78.408	15.166
314	15.673	10899.2	8971.08	11807.6	40.914	12.603		314	7.837	9372.67	9075.52	9926	32.005	5.391		314	10.449	10284.8	9531.89	10955.1	81.87	8.081
315	16.98	10802.5	8701.47	12130.5	52.595	13.588		315	14.367	9954.32	8028.72	11072.7	57.095	11.571		315	24.816	10765	9310.51	11547.3	52.696	20.115
316	26.122	10897.8	8396.29	11986.5	39.174	22.113		316	6.531	10004.6	8852	10736.1	45	4.849		316	15.673	10893.6	9382.44	11435.1	49.97	12.438
317	54.857	11106.8	8440.67	12061.8	34.992	46.501		317	10.449	9711.53	7728	10940.7	50.711	8.122		317	10.449	10510.6	9242.2	11387.6	58.57	8.036
318	30.041	11070.5	8818.83	12051	40.914	25.206		318	26.122	10139.4	8096.82	11038.9	43.958	22.227		318	24.816	10900.3	9471.25	11366.4	47.936	21.039
319	36.571	11165.9	9218.95	11917.9	43.315	30.542		319	11.755	10234.2	8630.5	11024	37.569	9.372		319	7.837	9822.86	9129.85	10506	31.608	5.815
320	27.429	10958.3	8747.17	11953.8	47.291	22.466		320	9.143	10080.4	8275	10970.4	38.66	7.318		320	10.449	10634.8	9489.92	11473.2	53.13	7.619
321	27.429	11056.1	8780.71	12004.3	56.31	22.892		321	28.735	10320.8	8415	11161.2	27.181	23.768		321	19.592	10999.9	9429.28	11479.7	51.766	16.005
322	22.204	11199.7	8856.83	12065.3	50.711	18.048		322	7.837	10023.2	8799.5	10769	33.69	6.181		322	11.755	10476.8	9221.96	11442.3	39.806	8.926
323	20.898	11049.3	8795.94	11836	85.764	17.19		323	9.143	9484.02	8851	10126.5	30.964	6.664		323	30.041	10917.8	9263.42	11495.4	41.269	24.835
324	39.184	10958	8835.55	12042.6	26.565	32.654		324	11.755	9447.75	7752	10907.8	-3.814	8.59		324	27.429	10955.9	9489.64	11307.4	66.038	22.512
325	47.02	11209.9	9016.86	11873.8	29.407	40.086		325	23.51	10206.8	7603	11101.6	-1.736	18.866		325	10.449	10708.6	9460.75	11305.5	59.534	7.514
326	32.653	10988.7	8735.22	11947	40.314	27.478		326	6.531	8524.4	7355	9865	20.556	4.882		326	22.204	10405.8	8812.72	11308.1	84.174	18.764
327	23.51	10553.3	8650.55	12003.8	42.274	18.878		327	39.184	10283	7843	11058	42.93	33.559		327	22.204	10766.7	9235.66	11210	56.634	18.702
328	48.327	11196.8	8895.51	11809.4	41.855	40.917		328	15.673	9715.1	7613	10903.9	20.854	12.841		328	20.898	10722	9040.06	11363.3	100.081	17.412
329	26.122	10996.7	8974.56	11800.4	28.072	21.587		329	14.367	9561.38	7440.5	10899.3	6.009	10.917		329	10.449	10561.3	9734.24	11550.2	64.654	8.009
330	11.755	10010.2	9446.51	10791.2	-4.086	8.912		330	13.061	9897.18	7349	11048.2	19.44	10.302		330	9.143	10465	9762.92	11344.7	57.995	7.188
331	19.592	10447	7971.94	11686.6	-11.768	15.565		331	28.735	10086.4	7526.5	11159.9	37.147	23.657		331	10.449	10338	9570.9	11067.7	14.036	7.854
332	10.449	10526.4	9792.62	11096.7	-19.983	7.432		332	15.673	10078	7579	11202.4	66.801	13.056		332	6.531	10648.6	9947.83	11019.7	37.875	4.344
333	7.837	11137.3	9833.78	11829	26.565	5.679		333	11.755	9662.26	8170.5	10762.3	0	8.571		333	18.286	10649.5	9006.9	11323.5	31.218	14.7
334	18.286	10802.8	8854.49	12146.5	53.616	14.985		334	10.449	9877.9	7990	11120.1	17.103	7.772		334	11.755	10315.2	8581.75	11305.8	33.024	9.087
335	33.959	11263.7	8839	12229	32.969	28.001		335	14.367	10396.3	8351	11275.3	17.526	11.386		335	15.673	10694.8	9090.17	11469.6	29.745	12.285
336	27.429	11251.1	8884.64	12176	31.504	23.085		336	11.755	9970.56	8438	11063.5	82.875	9.214		336	7.837	10502.2	9836.17	11366.5	45	5.387
337	53.551	11311.8	8669.53	12001.5	6.34	45.996		337	15.673	10133.2	7879	11087.5	32.276	12.841		337	15.673	10522	9168.23	11422.3	36.158	12.268
338	50.939	10707.1	8375.01	11413.3	26.188	43.161		338	22.204	10222.2	7976	11388.7	43.727	18.187		338	16.98	9499.87	7799.24	10695.1	60.642	13.987
339	19.592	9774.57	8088.96	12237	35.538	16.385		339	13.061	9627.38	8290.78	11302.7	60.642	10.49		339	10.449	10342.8	9671.11	10820.6	30.466	7.514
340	14.367	11050.9	8806.97	12055.9	38.157	11.304		340	6.531	10180.9	9312.75	10754.5	33.69	4.121		340	16.98	10622.3	9098.28	11168.9	14.826	13.398
341	14.367	11194.7	8703.15	12297	26.565	11.358		341	6.531	10485.4	9717.75	10973	33.69	4.121		341	10.449	10359.7	9199.33	11239.1	56.31	8.241
342	18.286	11033.4	8804.85	12149.6	33.024	15.145		342	13.061	9884.17	8057.3	11069.8	-3.366	9.731		342	9.143	10387.9	9642.85	11061.8	57.265	6.34
343	11.755	10600.6	9585.94	11349.5	66.801	9.671		343	10.449	9744.96	9098	10615.5	59.744	7.939		343	10.449	10002.4	9004.76	11038.7	22.834	7.854
344	13.061	10348.8	8430.8	11331.9	71.565	10.039		344	13.061	10030.3	8310.19	11264.5	33.69	10.302		344	10.449	10054.9	9196.73	11061.1	59.931	8.364
345	19.592	10473.6	8589.25	11641.5	19.179	15.461		345	35.265	10418.9	8019	11184.7	5.492	29.851		345	9.143	10008.3	9212.97	10531.6	66.371	6.653
346	15.673	10365.5	8160.09	11483.8	17.526	12.651		346	10.449	10282	8697.5	11038.8	77.005	7.624		346	5.224	10309.4	9666.11	11117.9	36.87	3.81
347	11.755	9890.9	8870.71	11184.9	23.199	9.671		347	13.061	9981.16	8097.89	11022.4	60.642	10.49		347	6.531	10440.8	9507.44	11292.9	41.634	4.587
348	9.143	10332.1	8756.1	11473.8	0	6.349		348	11.755	10220.6	8114.75	11185.9	42.51	9.302		348	19.592	9922.31	8737.58	10850.7	66.448	16.207
349	11.755	10522.5	9417.9	11054.4	30.256	8.821		349	10.449	9771.35	8305.61	11019.3	47.726	8.495		349	19.592	10592.1	9250.5	11156.1	52.001	15.47
350	20.898	10796.9	8906.16	11643	43.531	17.515		350	33.959	10286.5	7939	11053.5	180	28		350	39.184	10579.5	9026.56	11353.2	44.542	33.673
351	43.102	10903.6	8802.21	11716	46.397	36.825		351	16.98	9802.26	8010.07	10757.7	18.677	14.276		351	56.163	10186.2	6777.54	11084.6	56.056	47.758
352	47.02	10852.5	8793.83	11433.9	52.046	40.261		352	9.143	9158.39	8334.67	10118.2	42.709	6.74		352	44.408	10672.7	8940.34	11154.3	56.785	38.249
353	15.673	9391.86	7456.77	11043.3	36.87	12.698		353	9.143	8895.25	7900.5	9571.41	35.91	6.82		353	13.061	10049.9	8888.58	11125.5	38.991	10.293
354	57.469	10778.6	8651.78	11350	27.897	48.852		354	10.449	9227.92	8215.33	10265.8	32.471	7.451		354	40.49	10729.3	9119.25	11135.8	39.155	34.389
355	11.755	9901.5	8428.11	11087.3	30.256	8.821		355	10.449	9475.62	7973.33	10783.8	47.726	8.495		355	35.265	10270.5	8792.79	11021.5	50.29	29.217
356	11.755	10463.6	9416.71	11187.8	21.038	8.843		356	9.143	9116.04	8156.67	10131.2	48.504	6.612		356	9.143	10115.3	9171.46	11099.1	33.69	6.868
357	15.673	10441.4	8676.9	11158.4	14.744	12.474		357	10.449	9566.46	8787.56	10415.2	17.199	8.374		357	15.673	9236.52	7426.84	10349.3	64.179	13.119
358	27.429	10544.9	8435.87	11203.2	25.115	22.439		358	13.061	9388.57	8162.33	10754.1	28.369	10.824		358	15.673	9917.91	8728.89	10441.7	86.634	12.975
359	20.898	10231.1	8521.71	11263.6	36.027	17.272		359	15.673	9903.43	8234.33	10842	21.801	12.309		359	10.449	9826.82	8913.55	10783.3	50.906	7.854
360	18.286	10560.8	8728.5	11243.8	52.125	14.478		360	11.755	9110.32	7359.78	10545.9	14.036	9.424		360	10.449	9608	8793.25	10653.6	35.218	7.927
361	14.367	10144.6	8141.35	11206.4	54.462	10.924		361	13.061	9344.36	7799.33	10447.5	37.694	10.592		361	10.449	9629.24	8965.69	10277.7	69.775	7.714
362	26.122	10462.7	8719.01	11238.2	54.462	21.847		362	20.898	10005.2	8061.15	11235.9	43.21	17.248		362	31.347	10135.6	8848.58	10504.5	80.942	26.618
363	49.633	10640.4	8510.55	11219.1	57.995	41.929		363	14.367	9900.94	8331	10958.2	38.047	11.126		363	10.449	9610.94	8663.08	10623.4	31.43	8.036
364	10.449	10213.4	9016.62	11070.5	48.013	8.542		364	11.755	9237.07	8060.02	10814.3	11.31	9.712		364	14.367	10255	9335.56	10971	42.274	11.327
365	13.061	9594.12	8884	10565.8	45	9.877		365	13.061	9829.44	8033	10982.4	31.891	10.095		365	24.816	9923.39	8758.59	10599.2	45	21.011
366	35.265	10557.3	8751.65	11302.4	52.883	29.461		366	11.755	8768.13	7833.75	10353.8	52.431	9.372		366	26.122	10075.3	8823.47	10832.4	54.926	21.877
367	30.041	10669.8	8455.94	11390	38.884	25.285		367	14.367	9745.45	7228.5	10860.4	9.951	11.023		367	9.143	9225.11	8643	9793.75	35.538	6.554
368	14.367	10058	8171.97	10974	30.964	11.107		368	23.51	10116.5	8038.61	10896.6	4.946	19.884		368	9.143	8973.83	8424.5	9870	32.005	7.188
369	22.204	10320.4	8146.92	11250.5	33.69	18.314		369	15.673	9976.36	7550	10955.9	-4.332	12.607		369	31.347	10084.3	8805.34	10834.3	58.61	26.33
370	15.673	10517.9	8707.2	11349.6	27.897	12.213		370	58.775	10382.5	8121.39	11247.2	39.305	50.217		370	14.367	9851.38	8558.42	10827.5	56.31	10.988
371	31.347	10732.7	8762.37	11432.6	46.975	26.055		371	28.735	10252.3	8500.5	10921.2	42.056	23.601		371	44.408	10231.7	8857.06	10755.4	52.326	38.023
372	32.653	10794.1	8741.17	11703.1	46.909	26.952		372	11.755	9999.61	8392.5	11218	40.972	9.586		372	30.041	10087.6	8862.92	10781.7	53.653	25.068
373	7.837	10252	9037.73	11237	49.399	5.854		373	10.449	10094.5	9209	10871.4	65.898	7.929		373	14.367	8770.49	7136.85	10063.5	39.806	11.901
374	37.878	10721.3	8734.57	11404.7	44.193	31.879		374	14.367	9657.2	8607.68	11123.6	20.772	11.816		374	13.061	9576.07	8639.24	10550.4	48.013	10.25
375	14.367	10314.1	8968.1	11165.3	38.157	11.304		375	9.143	9910.78	9319.67	10540.3	6.34	6.899		375	24.816	9904.52	8305.72	10510.1	-2.121	20.586
376	20.898	10676	8955.02	11441	40.365	16.666		376	10.449	10043.7	8442.5	10994.1	33.69	8.241		376	23.51	9920.34	8331.36	10723.6	6.71	19.563
377	44.408	10856.2	8811.76	11397.1	43.636	37.723		377	13.061	9787.55	8454.08	11051.6	13.536	10.58		377	54.857	10336.3	8892.13	11081.2	38.733	46.882
378	9.143	10846.1	9377.12	11497.6	41.186	6.749		378	33.959	10133.3	7959.4	10929.4	0	28.762		378	20.898	10256.8	8887.97	11075	35.838	16.917
379	11.755	10644.3	9377.22	11477.8	24.775	9.091		379	40.49	10243.6	8261.65	10953.8	-0.955	34.29		379	16.98	10151.1	8611	10977.5	9.462	13.903
380	28.735	10751.9	8959.55	11772.8	38.66	24.393		380	40.49	10120.5	7630.6	10757.4	-7.595	34.589		380	45.714	10486.3	8798.68	11111.8	39.447	38.973
381	40.49	10975.6	8780.72	11618.4	41.987	34.168		381	18.286	9678	8041.8	10662.8	56.725	14.581		381	56.163	10633.6	9044.14	11150.7	42.761	48.255
382	52.245	11187.2	8848.81	11757	39.289	45.12		382	19.592	8517.37	5739.93	10762.5	83.367	16.491		382	15.673	10446.5	9328.25	11190.5	55.84	12.891
383	14.367	10805.9	9405.08	11942.4	67.62	11.673		383	13.061	9268.99	7634.78	10453.8	76.504	9.794		383	15.673	10282.4	9104.58	10962.9	41.348	12.686
384	9.143	11097.1	9920.06	11740.6	56.31	6.868		384	11.755	9567.41	9066.92	10267.2	76.264	8.824		384	6.531	10300.6	9570	10895	41.987	5.125
385	18.286	11065.3	8678.67	11884.4	37.875	14.478		385	22.204	9095.38	7164.22	10619.7	40.732	18.098		385	9.143	10408.4	9134.19	11114.6	35.538	6.554
386	30.041	11181	8522.15	11925.7	41.878	24.729		386	20.898	9906.8	8137.58	10714.7	44.091	16.973		386	9.143	10299.6	9111.64	10879.6	11.889	7.397
387	11.755	10953.7	9581.31	11726.5	82.405	9.608		387	11.755	9265.42	8076.06	10299.2	-2.386	9.151		387	22.204	10345.7	8608.72	10918.8	11.768	18.678
388	9.143	11220.2	9850.23	11770.9	29.055	6.537		388	41.796	10065.8	8231.92	10739	33.518	35.184		388	18.286	10179.3	8640.89	10957.6	12.995	15.248
389	9.143	10595.5	9021.62	11762.3	37.875	7.239		389	9.143	8838.43	7544.44	10066.4	56.31	6.868		389	9.143	9857.86	8958.17	10487	12.529	7.024
390	10.449	11297.7	10198.8	11787.1	71.565	8.031		390	11.755	9175.55	7875.17	10040.1	12.265	8.967		390	10.449	9942.92	8570	10922.9	5.711	7.657
391	10.449	10901.2	9123.94	11673.5	26.565	8.518		391	11.755	9356.92	8391.06	10273.4	14.036	9.424		391	13.061	9744.95	8523.82	10523.2	-2.203	9.912
392	30.041	11276.1	8866.78	11949.3	42.955	25.158		392	33.959	9937.13	8134.76	10897.4	43.363	28.296		392	19.592	10173.8	8661.71	10932.8	2.793	15.638
393	20.898	11128.6	8955.43	12034.2	41.987	17.084		393	54.857	10111.7	7723.08	10678.4	-4.611	47.391		393	47.02	10734.1	9219.4	11203.4	53.569	39.773
394	33.959	11333	8890.16	12038.9	39.644	28.859		394	31.347	10155.5	7655.25	11036.7	45.591	26.131		394	37.878	10809.6	9249.92	11188.3	83.211	32.226
395	45.714	11401.4	9225.31	12010.3	53.696	38.605		395	23.51	9923.1	8034.64	11000.1	42.647	19.681		395	13.061	10501.7	9594.29	11267	68.199	10.257
396	33.959	11253.6	8193.06	12188.7	33.341	28.88		396	28.735	9784.82	7700.42	10919.2	-11.129	23.683		396	30.041	10748.3	8907.97	11359.9	63.048	25.215
397	26.122	11279	8839.51	12079.1	40.236	21.625		397	28.735	10179.6	7813.42	11083.9	42.455	24.268		397	10.449	10127	9262.42	11142.7	60.945	7.844
398	35.265	11165.8	8952.96	11954.2	36.384	29.969		398	35.265	10121.1	8169.67	11079.8	52.253	29.87		398	9.143	10080.1	9160	11025.2	61.928	6.476
399	9.143	10762.1	9913.49	11926.3	36.87	6.349		399	7.837	9729.33	8920.08	10498.7	45	5.926		399	11.755	10011.1	8736.25	11208.4	45	9.159
400	10.449	10658.8	9863.38	11730.8	24.444	7.672		400	10.449	8969.03	7799.03	10024.9	36.87	7.619		400	22.204	10631.9	9220.03	11383.5	44.17	18.589
401	13.061	10963.2	8840.66	12162.4	28.072	10.794		401	10.449	9388.22	8810.21	9958.46	14.036	7.854		401	11.755	10184.3	9470.39	10948.2	68.629	9.409
402	13.061	11149.5	9065.27	12066.1	32.735	10.567		402	6.531	9567.09	8619.86	10248.7	26.565	5.111		402	22.204	10687.2	9282.91	11306.7	45.855	18.05
403	15.673	11256.2	8715.23	12320.1	14.744	12.474		403	39.184	10213.5	7706.06	10903	24.499	33.073		403	24.816	10487.2	9216.56	11114.8	47.291	20.219
404	31.347	10510.6	7451.57	11803	37.147	26.286		404	7.837	9309.78	8241.92	10155.6	-14.036	6.283		404	30.041	10636.7	8795.31	11169.4	5.274	24.867
405	26.122	11374.7	8655.55	12372.8	39.174	22.113		405	10.449	9189.73	8162.06	10114.1	-19.29	8.072		405	47.02	10843.4	9736.58	11128.7	60.732	39.74
406	31.347	11295.5	9053.5	12045.4	36.027	25.908		406	26.122	10273.3	8146.67	11102.2	43.603	22.095		406	14.367	10714.4	9240.28	11209.8	37.235	11.962
407	10.449	10652.7	9222.44	11796.7	51.34	8.131		407	9.143	8809.33	7603.78	10030	29.358	6.993		407	18.286	10609.5	8732.22	11184.6	-1.507	14.481
408	9.143	11315.6	10395.2	11944.1	90	6.349		408	35.265	10098.6	8070.12	10939.1	32.471	29.802		408	28.735	10570	8989.72	11175	32.949	24.515
409	23.51	11438.4	9496.34	11874.9	88.152	19.693		409	11.755	10021.4	9128.29	10820.1	43.264	8.893		409	10.449	10264.6	9304.25	10750.6	74.055	8.32
410	35.265	11339.4	8703.28	11873.4	88.781	29.848		410	7.837	10368.1	9597.06	11026	37.569	6.248		410	16.98	10691.6	9381.49	11321.8	43.877	13.741
411	48.327	10502.1	8518	11047.8	40.03	41.46		411	9.143	9926.06	9016.33	10713.3	30.964	6.664		411	20.898	10582.1	9130.86	11327.7	51.147	17.611
412	16.98	10319	8868.6	11014.3	50.528	13.983		412	7.837	9294.68	7753.17	10497.9	36.027	5.182		412	7.837	10579.2	9467.25	11287.5	28.301	5.625
413	10.449	9398.11	8244.34	10165.7	24.444	7.672		413	9.143	9722.05	7870.83	10790	27.897	7.328		413	18.286	10489.3	9138.32	11408.1	40.764	14.586
414	11.755	9548.55	8865.31	10598.2	59.744	8.821		414	39.184	10242.2	8121.94	11078	9.782	33.632		414	58.775	10927	9338.5	11342.5	83.468	50.231
415	7.837	9181.54	8444.02	10342	35.538	5.462		415	7.837	9511.11	8564.96	10564	42.51	6.201		415	9.143	10216.3	9765.75	10679.9	90	6.857
416	15.673	10152.2	8671	11142	30.466	12.523		416	10.449	9434.74	8084.24	10428	-32.905	7.714		416	22.204	10776.2	9258.19	11268.8	71.565	18.07
417	13.061	9757.09	8946.91	10630.9	90	10.794		417	53.551	10312.4	7969.54	11011.1	-4.764	45.873		417	33.959	10934.3	9285.33	11389.6	64.44	29.137
418	15.673	10366.7	8914.08	11072	50.906	13.089		418	26.122	10147.6	7362.8	10898.9	-11.113	21.741		418	20.898	10877.3	9285.14	11346.3	69.146	17.122
419	18.286	10428.9	8761.31	11292.9	48.576	14.395		419	7.837	9912.54	8632.75	10719.6	-18.435	6.023		419	18.286	10800.1	9496.33	11457.2	51.116	15.171
420	58.775	10689	9000.38	11238.4	37.747	49.784		420	7.837	8886.93	8080.67	9827.59	29.745	6.143		420	41.796	11087.3	9501.61	11442.1	50.755	34.925
421	10.449	10254	9109.22	10984.4	41.987	8.542		421	9.143	9268.99	8214.92	10452.3	-17.354	6.386		421	18.286	10738.5	9355.39	11534.5	36.87	15.238
422	14.367	9978.97	8742.45	11004.7	29.358	11.656		422	41.796	10270.3	7769.97	10922.7	-6.271	34.875		422	9.143	10628.3	9888.77	11297.2	72.646	6.386
423	15.673	10133.7	8609.24	10934	90	12.698		423	10.449	10184.4	9317.5	10777.3	0	7.619		423	19.592	10937.6	9522.92	11376.5	50.711	16.243
424	32.653	10279.6	8625.85	10916.8	40.314	27.478		424	10.449	9054.54	7749.64	9956.42	-14.744	7.485		424	15.673	10247.2	7075.69	11523.6	47.386	12.941
425	28.735	10206.7	8564.93	11116.4	38.418	23.501		425	14.367	8936.25	7868.4	10180	26.565	11.074		425	23.51	11038.3	9230.25	11484	46.591	19.402
426	10.449	9681.16	8811.06	10812.5	34.992	7.75		426	10.449	10234.7	9230.08	11118.5	45	7.542		426	32.653	11168.2	9396.58	11594.2	57.829	27.903
427	53.551	10157.1	8611.88	11107.5	46.701	45.365		427	10.449	10082.9	8809.19	11013.7	10.784	8.144		427	10.449	10462.7	9347.42	11236	54.782	7.927
428	37.878	10390.9	8561.08	10988.5	51.52	31.632		428	6.531	9035.05	8344.75	9540.88	14.036	4.712		428	11.755	10680.7	9424.4	11396	41.82	9.712
429	50.939	10707.2	9262.58	11020.5	27.324	42.879		429	35.265	10256.1	7798.11	11112.6	-11.739	29.96		429	18.286	10952.8	9483.7	11570.9	56.725	14.581
430	19.592	10477.6	8571.81	11191.3	36.87	15.873		430	39.184	10385.4	8363.83	11160.5	49.686	32.974		430	20.898	11085.2	9579.89	11696.6	50.356	17.316
431	32.653	10663.6	9456.02	11214.3	19.29	26.907		431	9.143	9557.97	8450	10720.5	54.462	6.554		431	16.98	10855.1	9164.78	11651.7	80.538	13.903
432	33.959	10772.4	8496.99	11316.3	45	28.733		432	20.898	10327.1	7558.39	11218.4	-7.765	16.917		432	39.184	11227.3	9444.81	11634.5	51.033	33.318
433	28.735	10750.1	9142.97	11301.9	88.452	23.501		433	50.939	10339.9	8204.25	10869.6	5.013	43.595		433	35.265	11166.2	8933.47	11640.3	58.151	29.599
434	26.122	10802.9	8919.25	11183.7	79.695	21.296		434	32.653	10025.1	7672.25	10965.7	13.65	27.442		434	9.143	10557.7	9761.06	11568.8	51.843	6.783
435	9.143	8907.73	8516.92	9361.67	33.69	6.868		435	19.592	10106.4	7713.75	10917.8	-5.572	15.693		435	48.327	11217.1	9396.75	11570.3	55.713	40.575
436	16.98	10628.7	8728.06	11557.9	16.699	13.258		436	18.286	9537.37	7532.42	10711.7	48.24	14.3		436	9.143	10421.5	9481.08	11197.5	103.241	6.653
437	27.429	10302	8801.11	11432.1	42.797	23.363		437	32.653	10170.4	8165.28	10889.5	29.745	27.642		437	16.98	10699.1	9393.07	11495.7	78.69	13.597
438	11.755	9796.29	8245.37	11151.7	36.027	8.636		438	18.286	9643.02	8306.03	10744	50.389	14.34		438	7.837	10164.7	9586.17	10829.1	42.51	6.201
439	7.837	9696.54	8966.99	10379.2	26.565	5.679		439	26.122	10042.2	8330.69	10820.5	48.532	21.861		439	30.041	11007.5	8657.67	11551.6	-9.462	25.49
440	11.755	9964.47	8482.08	11122.3	21.038	8.843		440	24.816	10009.8	8275.86	10860.7	47.231	20.758		440	11.755	10535.8	8901.38	11437.5	0	9.524
441	14.367	10635.8	9283.83	11449.3	38.157	11.304		441	23.51	10255.9	8814.08	10914.5	53.807	19.354		441	19.592	10676	8981.1	11439.5	9.926	15.47
442	30.041	10540.7	8994.96	11416.7	31.701	25.373		442	13.061	10038.1	8557	10748.1	37.304	10.057		442	11.755	10515.9	9531.79	11271	56.976	9.087
443	16.98	10474.3	8625.15	11391.2	35.838	14.098		443	36.571	9811.52	7827.84	10368.8	27.824	31.014		443	20.898	10814.9	9201.96	11509.9	40.601	17.561
444	14.367	10255.3	8916.56	11134.7	57.995	11.98		444	45.714	9890.54	8138.23	10822	39.012	38.732		444	11.755	10472.1	9324.94	11174.9	53.616	8.991
445	27.429	10633.6	8740.46	11333.2	22.989	22.76		445	19.592	9414.61	7787.93	10548.4	41.055	15.661		445	32.653	10947.5	9149.42	11333.9	37.03	27.2
446	11.755	10683	9550.8	11282.1	28.301	9.374		446	10.449	9688.44	8843.04	10496.4	15.945	8.32		446	24.816	11125.4	9409.25	11658.2	61.557	20.796
447	11.755	10482.6	8907.44	11348.5	28.301	9.374		447	13.061	9493.21	8496	10222.7	16.504	10.728		447	7.837	10823.6	9807.39	11445	56.31	5.494
448	30.041	10744.1	8883.83	11322.5	70.641	24.9		448	16.98	9642.8	7874.19	10508.2	-25.115	13.463		448	24.816	11292.9	9237.25	11848.2	2.161	20.205
449	15.673	10428.9	8701.32	11336.5	63.435	12.778		449	15.673	9631.95	8318.1	10456.5	45	12.93		449	20.898	11291.2	9416.81	11998.9	22.036	17.261
450	26.122	10810	8281.74	11687.4	47.386	21.569		450	13.061	9626.13	8248.1	10622.3	14.534	10.626		450	11.755	10586.7	9257.5	11411.2	70.017	8.918
451	20.898	10662.3	8504.44	11585.6	31.329	17.096		451	15.673	9604.8	8629.77	10464.1	35.134	12.577		451	28.735	11310	9569.56	11802.9	53.499	23.696
452	10.449	10272.5	9466.28	11197.2	67.38	8.254		452	14.367	9614.48	8416.72	10476	51.633	11.661		452	48.327	11480.7	9351.33	11791.5	43.862	40.683
453	10.449	10314.6	9388.19	11249.1	67.38	8.254		453	14.367	9618.51	8497	10478.2	33.179	11.834		453	11.755	10830.5	9537.5	11705.5	90	9.143
454	9.143	10242.9	9096.4	11261.5	59.036	7.404		454	11.755	9194.13	8295.1	9678.56	68.629	9.409		454	9.143	10410.4	8985.42	11279.3	-16.39	6.75
455	9.143	10080.8	7648.08	11316.5	30.964	7.404		455	19.592	9581.67	8045.19	10489.5	65.898	15.859		455	15.673	10630.1	8807	11749.3	-14.036	12.566
456	7.837	11025.6	9545.97	11848.7	26.565	5.679		456	23.51	9810.92	7875.53	10765.7	59.826	18.948		456	11.755	10706.9	8864.06	11548.3	-6.843	9.592
457	9.143	10131	8767.58	10916.3	41.186	6.749		457	13.061	9296.52	8238.75	10085.8	76.504	9.794		457	20.898	11018.9	9548.54	11763	43.21	17.248
458	40.49	11154.6	9552.41	11661.6	32.229	34.526		458	14.367	9570.84	8077.58	10312.3	97.352	11.907		458	13.061	10581.1	9666.53	11598.6	54.462	9.831
459	48.327	11238.5	9909.42	11583.3	89.119	41.275		459	28.735	9468.16	7782.86	10346.4	79.216	24.431		459	20.898	11159.4	9523.58	11614.9	63.435	17.037
460	19.592	11054.5	8788.34	11755.6	31.759	15.681		460	20.898	9689.51	7988.5	10430.7	65.659	17.561		460	11.755	10989.5	9407.75	11745.4	75.964	9.424
461	44.408	11162.7	8861	11580.7	84.289	38.285		461	23.51	9620.2	7950.85	10344.6	51.34	19.514		461	14.367	10874.2	9422.88	11578.8	50.44	11.365
462	49.633	11167.8	8993.57	11820.6	55.359	42.445		462	16.98	8687.48	6923.82	10283.2	-6.17	14.177		462	15.673	10876	9320.64	11544.4	58.173	13.003
463	9.143	10959.4	9655.31	11907.6	5.194	7.013		463	32.653	9556.09	7423.61	10301.7	11.155	27.568		463	9.143	10694.2	9630.42	11173.5	63.435	6.815
464	9.143	10701.7	9375.42	11721.2	30.964	7.404		464	13.061	9592.61	8251.92	10250.3	32.005	10.782		464	19.592	11300	9627.31	11691.1	52.853	15.772
465	45.714	10888.3	8666.74	11932.9	13.349	38.5		465	14.367	9362.67	8169.8	10366.6	53.13	11.429		465	10.449	10669.6	9945.52	11325.3	70.71	8.072
466	10.449	10803.9	9758.31	11579.8	41.634	7.645		466	28.735	9778.97	7975.17	10322.4	28.968	24.384		466	9.143	10910.7	9550.78	11555.2	70.56	6.868
467	7.837	10501.3	9840.94	11028	32.005	5.99		467	10.449	6729.34	5899.56	7757.89	49.086	7.562		467	15.673	10850.3	9598.61	11620.4	58.736	12.479
468	9.143	10940.8	10324.4	11301.1	30.964	7.404		468	13.061	8404.55	7647.66	9314.98	79.509	10.461		468	19.592	10203.8	8341.89	11553.3	45	15.624
469	11.755	10667.1	8904.82	11639.3	31.608	9.692		469	40.49	9345.4	6972.64	10170.8	-12.319	33.924		469	27.429	11172.9	9453.9	11774.9	33.959	22.505
470	16.98	11083.9	8748.86	12062.3	18.435	14.055		470	10.449	8885.87	7889.25	9712.13	62.241	8.179		470	24.816	11207.3	9466.86	11665.7	42.769	20.758
471	47.02	11303.2	9165.72	11893.9	45.644	39.96		471	13.061	9382.78	8068.75	10343.3	-19.093	10.481		471	7.837	11097.6	10211.7	11773.2	24.775	5.454
472	11.755	10998.9	9665.3	11707.2	33.69	9.157		472	23.51	9859.79	8330.25	10398.1	67.557	18.96		472	7.837	10099.5	9323.75	10948.7	14.036	6.283
473	23.51	11160.8	9000.33	11963.6	17.241	19.279		473	18.286	9566.72	8046.14	10385.5	86.987	14.496		473	7.837	10532.2	9500.22	11275.3	39.289	5.414
474	15.673	10595.6	8655.92	11606.5	23.962	12.506		474	11.755	8639.45	7532.5	9456.33	48.576	8.637		474	6.531	10346.4	9453.75	11028	30.964	4.443
475	20.898	11056.5	9117.81	11982.5	21.038	17.687		475	13.061	9581.22	8244.53	10197.4	-2.203	9.912		475	11.755	10474.6	8943.14	11441.3	9.462	9.269
476	19.592	10519.1	8134.46	12019.9	27.553	16.471		476	24.816	9385.53	7528.81	10388.3	-19.093	20.963		476	9.143	10323.3	8927	11178.9	-15.524	7.117
477	56.163	11141.8	7885.18	12004.4	3.013	48.321		477	9.143	8795.77	7778.42	9479	-9.462	6.952		477	18.286	11076.2	9799.58	11596.4	-17.526	15.181
478	13.061	10351	8784.53	11657.9	17.354	10.643		478	28.735	9780.29	8303	10316.2	-17.85	23.613		478	10.449	10733.3	9766.93	11625.5	52.595	8.153
479	10.449	10485.3	9201.5	11570.3	-28.61	7.956		479	13.061	9298.79	8027.25	10442.4	8.13	10.775		479	6.531	10787.4	9843.58	11336.6	28.61	4.773
480	9.143	10870.7	9419.56	11527.4	0	6.349		480	20.898	9907.37	8183.08	10927.5	34.778	16.697		480	28.735	11120.8	9928.67	11459.4	44.341	23.437
481	18.286	9444.46	7830.04	11178	-2.386	15.251		481	23.51	9987.84	8210.42	10847.8	35.538	19.662		481	9.143	10738.9	9333.42	11321.2	45	7.004
482	11.755	10700.8	9606.09	11721.8	47.726	9.439		482	23.51	9683.08	7409.78	10577.9	46.591	19.402		482	18.286	10824.7	8824.19	11719.3	13.671	14.506
483	18.286	10930.8	9150.16	11739.1	55.62	14.617		483	30.041	10020.9	8243.89	10933.4	50.528	25.169		483	7.837	10872.9	9592.22	11576.7	-15.945	5.547
484	48.327	11205.6	8674.14	11764.1	49.399	40.976		484	19.592	9917.22	8169.85	11083.9	44.061	16.434		484	7.837	10750.5	9965.42	11525.6	24.775	5.454
485	15.673	10710.5	9025.97	11863.4	27.897	12.213		485	13.061	9840.19	8683.07	10802.7	34.824	10.673		485	14.367	10655.4	9141.83	11472.6	43.603	11.048
486	16.98	10621.2	8522.72	11788.4	15.945	13.867		486	13.061	9678.34	8353	10980.3	31.329	10.257		486	13.061	10640.7	9327.33	11320.9	52.306	10.592
487	19.592	10869.4	8338.58	11645.4	4.399	16.557		487	13.061	9647.62	7762.83	10958.7	10.491	10.461		487	33.959	11087.3	9508.58	11479.8	36.87	28.571
488	10.449	10607	8530.08	11606.1	4.399	8.278		488	9.143	8937.06	7729.75	9810	32.005	7.188		488	14.367	10259.9	8857	11208.9	42.274	11.327
489	11.755	10926.5	9599.24	11582.8	30.256	8.821		489	31.347	10051.3	7817.25	10825.9	-14.237	26.333		489	19.592	10719.3	9046.58	11557.9	27.759	16.359
490	32.653	11032.1	9205.59	11664.5	42.184	27.419		490	11.755	9500.77	7677	10542.5	43.363	9.432		490	28.735	10901.2	9249.58	11370.9	33.179	23.668
491	24.816	10780.3	8803.8	11796.3	33.69	20.603		491	86.204	10161.4	8319.92	10833.7	42.293	74.161		491	10.449	10652	9648	11202.2	40.914	7.562
492	16.98	8300.4	6481.69	10437.3	30.069	13.939		492	41.796	9778.8	8139.82	10323.9	62.879	35.097		492	14.367	10871.1	9585.33	11444.2	46.397	11.048
493	26.122	10873.5	8943.72	11712.6	36.529	21.334		493	28.735	9970.01	8217.86	10690.3	52.595	24.458		493	27.429	10753.8	9105.5	11233.9	33.425	22.822
494	35.265	10948.4	8771.83	11702.9	21.571	29.358		494	20.898	9815.77	8261	10932.2	46.848	16.71		494	7.837	10142.5	9507.86	10604	-14.036	6.283
495	11.755	10678.2	8893.47	11537.1	-30.256	8.821		495	10.449	9750.74	8980.78	10226.2	56.31	8.241		495	9.143	10501.9	9786.75	11181	-35.538	6.554
496	32.653	10852.4	8688.36	11659.1	9.246	27.661		496	35.265	10015	8344.67	10778.8	33.896	29.373		496	23.51	10789.6	8569.82	11448.7	-12.171	19.875
497	16.98	10280.3	8459.71	11375.4	46.848	13.925		497	14.367	9349.11	7317.53	10557.4	49.185	11.074		497	30.041	10554.3	8100.7	11518.3	-2.603	25.169
498	16.98	10272.9	8392.48	11669.9	15.945	13.867		498	33.959	10105.2	8300.75	10780.6	49.808	28.925		498	30.041	11032.3	9446.21	11520.4	32.471	24.835
499	16.98	10585.2	8827.95	11467.7	31.43	13.394		499	16.98	9854.96	8249.25	10569.9	6.52	13.42		499	9.143	10553.7	9823.14	11390.7	81.027	7.328
500	35.265	10889.8	8547.8	11518.2	-4.97	29.317		500	30.041	10061.6	8174.89	10816.1	40.696	25.123		500	10.449	10366.7	9537.75	11156.2	90	8
501	54.857	10834.8	8176.77	11624.3	-5.477	46.562		501	10.449	9778.19	8865.08	10430.9	19.29	8.072		501	10.449	10966.4	9583.39	11592.7	78.69	7.77
502	22.204	10811.3	8580.09	11624.3	14.036	18.325		502	19.592	9804.37	7841.42	10936	22.306	16.059		502	9.143	10651.7	9835.33	11529.2	83.29	6.521
503	15.673	10625.6	9172.84	11688.4	46.975	13.027		503	31.347	10140.7	8470.5	10969.8	52.125	26.061		503	20.898	11332.6	10061.4	11862.9	90	17.524
504	9.143	10582.1	9477.92	11330.8	33.69	6.868		504	28.735	10155.3	8497.33	10879.2	30.964	24.434		504	11.755	10659.2	9232.99	11664.3	94.574	9.554
505	52.245	11196.8	9039.33	11695	39.806	44.63		505	22.204	10014.8	8354.33	10793.2	45	17.779		505	16.98	11060.1	9363.85	11782.4	83.66	13.799
506	11.755	10467.1	9042.49	11350.7	28.301	9.374		506	19.592	9762.25	8538.65	10853.3	53.973	15.545		506	9.143	11053.1	9863	11703.4	51.34	7.318
507	13.061	9980.04	8997.85	10490.8	72.646	10.643		507	24.816	10110.4	8143.75	10824.9	31.329	20.515		507	13.061	11248.5	9387.61	11877.4	21.801	10.257
508	22.204	10748.5	8498.84	11698.3	32.619	18.845		508	10.449	9100.15	8105	10050	30.069	8.364		508	13.061	10959.6	9068.92	11738.8	12.529	10.537
509	45.714	11014.4	9192.96	11545.5	39.685	38.777		509	10.449	9572.03	8612.27	10236.2	17.526	7.59		509	33.959	10891.7	7803.79	12236.6	35.628	28.121
510	47.02	11012	8995.15	11467.4	33.44	40.326		510	15.673	10093.4	8193.58	10806.1	11.976	12.851		510	54.857	11485.8	9453.22	12092.6	47.632	46.921
511	16.98	10695.8	9127.33	11359.9	25.346	13.348		511	18.286	10413.4	8796.17	11104.3	49.236	14.586		511	24.816	11333.4	9546.28	11928.8	44.256	20.744
512	24.816	10828.2	9117.91	11610.1	37.569	20.827		512	18.286	9989.61	8343.71	10878	16.557	14.705		512	28.735	11370.9	9348.89	11984.1	48.814	24.297
513	18.286	10644.7	8841.16	11598.5	25.463	14.768		513	11.755	9470.6	8650.07	10120	-28.811	8.695		513	53.551	11452.4	9537.67	11912.9	63.004	45.319
514	15.673	10146.7	8716.67	11052.8	23.962	12.506		514	20.898	10119.3	8332.77	10985.2	32.276	17.122		514	39.184	11509.9	10070	11915.1	60.499	33.265
515	27.429	10497.8	8969.37	11306.2	31.504	23.085		515	13.061	9995.85	8841.78	10735	49.399	10.537		515	14.367	11097.7	9257.65	11918.2	42.274	11.327
516	44.408	10641.8	8761.45	11299.7	35.311	37.347		516	11.755	10092.3	8597.53	10860.8	33.024	9.087		516	13.061	10937	9402.83	11696.6	62.447	9.883
517	31.347	10443.3	8531.12	11069.5	34.077	26.063		517	27.429	10348.5	8417.36	11035.8	32.905	23.141		517	13.061	11272.6	9508.92	11831.2	51.009	10.293
518	43.102	10678.4	8679.6	11440.1	22.166	37.022		518	32.653	10281.9	8484.45	11016.2	30.828	27.505		518	9.143	10948.1	10017.3	11458.9	72.646	6.386
519	40.49	10193.1	8721.29	10760.2	51.009	34.309		519	57.469	9967.42	8148.83	10605.9	33.193	48.71		519	16.98	11297	9535.92	11930	46.169	13.202
520	23.51	9877.09	8280.46	10860.1	55.784	19.195		520	20.898	9801.5	8332.68	10718.5	44.091	16.973		520	24.816	11285.1	9479.83	11675	50.332	20.291
521	14.367	8541.35	7166.37	10092.7	63.435	11.358		521	9.143	8885.24	8059.67	9773.13	70.56	6.868		521	18.286	11123.4	9488.49	11771.8	50.389	14.34
522	11.755	9700.82	8508.38	10855.2	39.289	9.024		522	7.837	8964.93	8003.5	9600.21	60.255	6.143		522	10.449	10653.1	9035.75	11538.4	90	8.381
523	41.796	10179.9	8860.74	10828.7	43.568	35.928		523	31.347	9962.17	8263.03	10645.1	27.681	26.242		523	11.755	10705.7	9805.69	11261.7	90	9.143
524	26.122	10272.5	8684.08	11150.2	29.539	21.893		524	22.204	9943.21	8581.22	10748.1	45	17.779		524	19.592	10906.4	8803.5	11709.3	99.462	16.221
525	13.061	9930.77	8638.23	11020.3	68.199	10.257		525	22.204	9979.89	8261.99	10946	41.532	17.811		525	60.082	11420.5	9879.08	11694.2	43.794	51.192
526	40.49	10408	8866.97	10922	66.801	33.848		526	24.816	10058.8	8494.33	10741	31.329	20.515		526	20.898	11104	9255.25	11687.2	65.136	17.215
527	28.735	10425.9	8758.03	10925.1	68.749	24.525		527	7.837	10010.2	9191.25	10418.2	82.875	6.143		527	14.367	10725.2	9292.07	11761	57.381	11.307
528	26.122	10546.9	8801.25	11241.8	43.831	22.003		528	49.633	10106.9	8311.75	10708.5	30.964	42.205		528	20.898	11243.9	9268.61	11888.5	37.648	16.84
529	26.122	10461.2	9030.35	11250.1	40.236	21.625		529	54.857	10339.3	8836.44	10974.1	35.484	47.252		529	31.347	11285.1	9355.92	11734.2	51.605	25.762
530	23.51	10312.3	8746.63	11474.5	39.806	19.836		530	15.673	9059.65	8186.89	10009.4	53.471	12.8		530	14.367	10604.3	9059.66	11675.5	91.975	11.054
531	27.429	10464.1	8678.53	11100.6	31.504	23.085		531	58.775	9819.59	8183.56	10570.8	53.653	50.135		531	9.143	10870.5	9348.5	11362	56.31	6.868
532	11.755	9874.43	8807.22	10861	45	8.979		532	49.633	9757.97	8196.69	10118.5	80.2	42.525		532	9.143	10511.8	9187.58	11506.6	47.291	6.74
533	22.204	10327.6	8822.04	11280.4	38.047	18.544		533	41.796	9576.74	7394.75	10210.5	52.883	35.353		533	27.429	11201.1	9359.78	11986.5	51.789	22.787
534	26.122	10103.5	8466.03	10900.3	40.236	21.625		534	24.816	9343.67	7029.32	10704	82.614	20.744		534	44.408	11351.2	9341.83	11697.5	45	38.251
535	9.143	10221.5	9439.95	11168.4	30.964	7.404		535	16.98	9780.98	8221.58	10895.7	85.236	13.762		535	16.98	11268.1	9408.83	11785	49.574	13.512
536	20.898	10350.8	8932.55	11049.7	46.548	16.617		536	43.102	10214.7	8317.81	10851.4	80.44	36.7		536	31.347	11285.6	9438.36	11814.3	53.973	25.908
537	10.449	10238.6	8861.75	11058.4	28.61	7.956		537	47.02	10363	8351	10841.5	77.293	39.833		537	49.633	11405.9	9328.58	11856.9	41.332	42.109
538	48.327	10441.4	8767.19	11200.7	29.31	41.504		538	18.286	10111.7	8036.58	11021.4	86.987	14.496		538	18.286	10934	9166.64	11596.7	49.236	14.586
539	10.449	9642.46	8865.22	10819	41.634	7.645		539	7.837	9815.59	9150.94	10511	26.565	5.963		539	14.367	10592.9	9054.21	11497.4	63.435	11.074
540	36.571	10251.9	8874.7	10613	43.315	30.542		540	10.449	9979.85	9182.42	10723.6	32.276	8.561		540	14.367	10770.1	8950.81	11571.1	60.945	11.766
541	28.735	9997.75	8291.16	10572.9	9.211	23.799		541	10.449	9825.56	8758.47	10631.2	33.69	8.241		541	26.122	11152	9133.11	11759.6	57.995	21.563
542	48.327	9953.07	8204.15	10329.3	3.576	40.714		542	10.449	9981.88	9062.85	11006.6	46.848	8.355		542	28.735	11132	9118.19	11816.8	23.318	24.06
543	16.98	9767.44	8310.67	10814.1	7.765	14.098		543	13.061	8705.93	7460.94	10216.9	34.287	10.144		543	36.571	11441.2	10358.7	11884.2	29.124	30.526
544	20.898	10113.6	8856.02	10882.9	21.801	17.096		544	10.449	10103.9	9052.42	10962	5.194	8.416		544	9.143	10889.8	9738.83	11802.3	100.008	6.576
545	6.531	10240.4	9398.31	10689.2	33.69	4.578		545	7.837	9779.36	9141.77	10598.8	10.62	6.201		545	10.449	11121.7	9799.33	11874.6	50.528	8.39
546	18.286	9795.74	8402.04	10978.1	50.194	14.877		546	7.837	9115.07	7988.5	10036.5	31.608	5.815		546	24.816	11357.6	9442.83	11840.8	48.013	20.501
547	15.673	9652.61	8600.48	10914.4	29.055	13.074		547	54.857	10338.7	8753.25	10647	89.061	46.482		547	45.714	11355.8	9436.72	11757.4	51.429	38.493
548	7.837	9279.66	8690.18	9857.65	40.601	5.854		548	5.224	10155	9494.25	10608.3	40.601	3.512		548	7.837	10541.3	9957.92	11226.7	39.806	5.951
549	9.143	9504.34	8289.92	10417	5.711	6.381		549	10.449	9696.36	8414.08	10874.6	30.466	7.514		549	6.531	10732.2	9827.39	11298	41.186	4.05
550	33.959	10441.1	8479.23	10913.7	6.483	28.116		550	9.143	10116.5	9286.83	11078.5	42.879	7.278		550	62.694	11360.1	9094.5	11817.5	57.095	53.996
551	14.367	10082.3	9062.48	11085.8	35.538	10.924		551	7.837	9611.02	8918.5	10248.9	-4.086	5.347		551	26.122	11178	9041.25	11792.2	77.152	22.272
552	11.755	10117.6	9300.94	10960.8	23.199	9.671		552	7.837	9412.04	8642.33	9920.04	-26.565	5.963		552	7.837	10686.4	9711.47	11527.6	39.289	5.414
553	24.816	10613.4	8900.06	11243.5	32.196	20.258		553	7.837	9146.52	8343.42	10010.4	-10.62	6.201		553	6.531	10105.1	9418.08	10803	30.964	4.443
554	23.51	10559.5	8943.42	11356.2	42.274	18.878		554	53.551	10131.5	8588.49	10570.3	63.65	45.488		554	22.204	11435.7	9500.67	11988.5	44.17	18.589
555	15.673	10798.6	9551.7	11587.3	42.879	12.13		555	6.531	9283.14	8519.33	9867	59.036	4.443		555	6.531	10571.2	9364.64	11422.3	34.992	4.65
556	22.204	10538.3	8620.77	11459.7	18.435	18.07		556	9.143	8844.49	8128.68	9620.95	63.435	6.815		556	16.98	11088.9	9024.89	11875.6	86.73	13.355
557	31.347	10687	8512.59	11307.4	21.541	25.939		557	9.143	8908.08	8110.73	9586.05	49.764	6.487		557	22.204	11224.5	9372.56	11962	67.109	18.608
558	16.98	10420.1	8750.4	11474.6	24.228	13.925		558	9.143	9124.09	7974.07	10006.5	-17.354	6.386		558	33.959	11366.9	9139.67	11863.7	67.62	28.015
559	30.041	10619.5	8673.75	11371.7	14.381	25.563		559	7.837	9005.9	7837.94	9795.68	-14.036	6.283		559	15.673	11199.3	9388.92	12024.3	62.65	12.438
560	10.449	10240.9	9418.24	11264.1	22.62	8.254		560	5.224	9681.15	9190.17	10209.8	23.962	3.752		560	11.755	10338.5	9284.83	11663.1	78.232	9.339
561	48.327	10903	8911.74	11514.3	30.964	40.724		561	9.143	8904.7	7937.25	9840.04	64.799	7.157		561	15.673	10950.3	9112	11884.2	48.814	12.149
562	18.286	10748	9225.52	11874.5	43.264	14.822		562	9.143	9767.11	9110.45	10332	40.601	7.024		562	37.878	11231.2	9241.86	11783.6	52.722	32.077
563	16.98	10800.3	9472.83	11412.2	31.43	13.394		563	32.653	10093.9	8230.33	10617.9	63.083	27.77		563	60.082	11240.4	9386.19	11872.5	43.191	51.207
564	16.98	9966.02	8423.69	11135.1	37.405	13.588		564	44.408	10083.6	8176.97	10596.4	60.113	38.226		564	9.143	10981.2	10085.9	11906	53.746	7.086
565	13.061	10092.1	8990.9	10734.5	90	10.794		565	18.286	9854.59	8575.74	10869.8	62.784	14.993		565	22.204	11142.1	9715	12001	45.83	18.589
566	6.531	10340.3	9666.09	10936	26.565	4.259		566	31.347	10029.5	8482.75	10519.6	55.146	25.997		566	16.98	10933.1	9152.56	11684.2	65.556	13.809
567	15.673	10682.5	9450.75	11287.7	29.055	13.074		567	26.122	10073.6	8416.58	10765.4	53.746	21.258		567	15.673	10923	8998.83	11545.2	52.431	12.496
568	23.51	10739.7	9025.75	11477.1	20.772	19.693		568	7.837	9048.69	8360.36	9680.24	81.87	5.387		568	24.816	11029.9	9277.58	11576.8	60.524	20.129
569	7.837	10814.5	10280.8	11256.5	26.565	5.679		569	7.837	9342.86	9007.18	9881.09	33.69	5.494		569	9.143	10420.1	9649.48	11264.1	64.799	7.157
570	10.449	9969.38	8542.86	10947.7	-61.39	7.956		570	9.143	8755.33	8411.83	9293.67	45	7.004		570	10.449	10538.7	9183.17	11327.9	60.945	7.844
571	9.143	9950.47	8841.76	11068.2	45	7.183		571	9.143	9511.92	8934.93	10358.8	49.399	7.024		571	10.449	10514.5	9181.17	11098	73.301	7.955
572	43.102	10770.7	8825.28	11438.1	37.875	36.196		572	35.265	10000.8	7989.53	10608.6	-2.203	29.736		572	22.204	10952.2	9100.25	11662	39.207	18.682
573	40.49	10621.2	8314.36	11162.7	-3.18	34.339		573	69.224	10205.6	8010.42	10615.9	-3.281	59.908		573	19.592	11041.3	9036.17	11698.9	40.156	15.95
574	9.143	10581.4	9984.65	11085.5	-11.31	6.475		574	10.449	9268.32	8401	10034.2	15.945	8.32		574	9.143	10660.7	8814.89	11390.8	34.509	7.397
575	6.531	9507.53	8570.06	10585.1	15.945	4.622		575	11.755	9719.39	8551.33	10360.4	-22.249	9.055		575	20.898	10880.2	8752.81	11825.2	34.778	16.697
576	6.531	10320.6	9931.31	10718.9	-18.435	4.016		576	20.898	9623.67	8164.94	10336.1	6.34	17.248		576	14.367	10683	8856.81	11310.4	75.964	10.995
577	9.143	10035.9	9299.92	10723.2	-78.69	6.475		577	26.122	9818.38	8428.35	10505.6	36.254	21.258		577	11.755	10480.5	8949.5	11374.6	77.196	8.595
578	13.061	10678.9	9537.66	11468	0	10.794		578	47.02	9918.65	8373.08	10503.4	33.69	39.833		578	15.673	10721.3	8836.58	11469.8	59.621	12.806
579	9.143	10228.4	9162.19	11177.4	-120.964	7.404		579	20.898	9459.14	7596.68	10575.2	-17.199	16.749		579	27.429	10320.3	7420.05	11594.9	62.56	22.321
580	15.673	10028.4	9387.33	11058.1	71.565	12.047		580	22.204	8999.64	7083.88	10310.6	8.653	17.726		580	11.755	10405.7	8603.25	11368.3	53.616	8.991
581	11.755	10319.3	9044.96	11290	45	8.979		581	11.755	9164.33	7955.28	10261.6	34.992	9.3		581	22.204	11092.2	10517.3	11448.5	60.709	17.909
582	18.286	10598.5	8637.33	11335.5	15.255	14.478		582	9.143	9537.19	8688.39	10145.9	3.18	6.868		582	35.265	10738	8724.36	11688.9	61.157	30.008
583	11.755	10483.6	8553.94	11396.8	15.945	9.245		583	15.673	9670.19	8487.83	10121.5	-19.537	12.531		583	13.061	10235.2	8626.25	11498.7	39.289	10.829
584	26.122	10441.8	8241.31	11404	5.042	21.671		584	19.592	9362.27	8070.69	10068.4	-1.397	15.624		584	15.673	10931.9	9598	11538.2	47.386	12.941
585	19.592	10411.6	8416.93	11436.4	13.496	16.324		585	35.265	9811.71	7930.5	10255	-1.45	30.105		585	35.265	11035.4	9061.33	11729.2	55.069	29.274
586	19.592	10521.1	8241.75	11415.7	9.462	15.448		586	10.449	9426.58	8456.92	10187.8	-2.603	8.39		586	7.837	10462.9	9350.94	11235	28.301	5.625
587	10.449	10442.4	9640.13	10965.3	-94.399	8.278		587	9.143	9049.64	7762.33	9878.57	78.111	7.397		587	11.755	10636.3	8858.44	11537.2	61.39	9.547
588	10.449	10420.5	9160.07	11326.4	24.444	7.672		588	16.98	9483.16	7867.25	10147.8	-7.696	14.223		588	52.245	11151.4	9110.92	11581.1	60.562	44.181
589	28.735	10740.7	8969.54	11607.1	21.801	23.934		589	10.449	9259.94	8577.42	9737.5	-18.435	8.433		589	18.286	10961.4	9734.25	11843.5	49.236	14.586
590	15.673	10242.5	8327.08	11369.5	-6.009	12.13		590	13.061	8775.37	7556.97	9903.16	-43.531	10.509		590	19.592	10588.1	8681.76	11584.8	91.364	16.005
591	13.061	10627.1	8414.5	11434	29.745	10.238		591	36.571	9563.09	8156.5	9921.68	76.64	31.324		591	7.837	10361.7	9717.33	10932.4	45	5.387
592	22.204	10786.9	8784.38	11592.9	27.474	17.891		592	19.592	9667.92	8643.25	10231.1	73.686	16.274		592	9.143	11093	10547.2	11429	30.964	6.664
593	11.755	9799.79	8394	11220.9	3.814	9.545		593	10.449	9214.57	8554.17	10075.2	20.854	8.561		593	9.143	10454.2	9072.25	11548.4	38.66	7.318
594	13.061	10403.4	9095.85	11383.1	32.735	10.567		594	14.367	9189.66	8353.24	10331.4	56.821	11.834		594	7.837	10124.8	9659.86	10791.4	58.392	5.815
595	11.755	10311.5	8362.41	11596.1	-12.095	9.091		595	22.204	9465.7	8365.83	10275.8	45	18.856		595	10.449	10181.5	9405.31	11127.8	90	7.619
596	61.388	11103.7	9206.07	11663.3	46.975	52.11		596	16.98	9625.33	8558.37	10585.4	57.171	14.054		596	22.204	10952	9468.85	11701.5	55.305	18.07
597	9.143	11032.6	10344.4	11527.6	-10.305	7.099		597	30.041	9817.64	8329.85	10595.6	59.931	25.091		597	18.286	11028.2	8828.22	11785.7	33.69	15.109
598	11.755	10465.9	9032.66	11555.3	12.095	9.091		598	14.367	9668.35	8525.83	10547.9	49.185	11.074		598	14.367	11038.9	8951.08	11736.6	27.408	11.586
599	9.143	9740.21	8366.15	10514	-26.565	7.099		599	14.367	9425.79	8506.44	10326.1	30.964	11.107		599	27.429	11038.1	9057	11640.2	37.451	22.554
600	9.143	10655.5	9284.89	11319.9	-78.69	6.475		600	15.673	9586.04	8802	10604.7	34.695	12.047		600	7.837	10444.6	8875.72	11367.1	58.392	5.815
601	10.449	10713.2	8927.5	11458.1	4.399	8.278		601	28.735	10107.4	8761.76	10647.5	35.754	23.471		601	7.837	10661.2	9400.83	11455.8	68.199	6.154
602	11.755	10568.6	9081.96	11647.6	21.038	8.843		602	10.449	9756.42	8749.25	10328.7	22.834	7.854		602	9.143	10192.4	8889.25	11335.2	42.709	6.74
603	43.102	11099.6	8971.67	11856.6	30.619	36.151		603	40.49	10183.1	8559.75	10519.4	86.855	34.719		603	9.143	10019.3	9710.28	10279.9	78.111	7.397
604	15.673	10757.5	9142.21	11855.8	39.094	13.089		604	26.122	9832.65	8421.42	10554	56.592	21.449		604	26.122	11042.7	9181.42	11808.6	51.499	21.418
605	7.837	10189.3	8806.65	11070.8	26.565	5.679		605	50.939	10021.1	8186.17	10706.4	9.051	43.59		605	19.592	10672.2	9493.14	11539.7	55.561	16.167
606	10.449	10872.3	10146.4	11486.8	41.634	7.645		606	9.143	9441.37	8843.25	10260.5	51.34	7.318		606	7.837	10523.8	9173.47	11424.3	53.13	5.714
607	41.796	11110.3	8956.67	11927.7	45	35.019		607	7.837	9805.53	9179.2	10317.6	24.775	5.454		607	30.041	11126.7	9152.39	11780.5	43.755	24.788
608	15.673	10852.9	8978.11	12041.5	30.466	12.523		608	7.837	9893.65	9118	10590	34.695	6.023		608	41.796	11196.1	9292.5	11708.4	47.186	35.314
609	24.816	10982.2	9227.03	12124.2	32.196	20.258		609	7.837	9065.45	8280.61	9635.46	28.301	5.625		609	47.02	11121	9318.14	11551.6	88.348	39.636
610	7.837	10477.5	9327.24	11364.8	0	5.714		610	7.837	9687.15	9136.71	10466.6	21.038	5.306		610	37.878	11024.7	8799.94	11532.4	86.594	32.057
611	10.449	10536.7	9789.97	10933.2	90	7.619		611	48.327	10049.5	8461.08	10835	40.888	41.321		611	20.898	10850.3	8801.94	11687.2	73.179	17.113
612	7.837	11053.9	10488.8	11519.9	26.565	5.679		612	26.122	10035.5	8540.69	10497	85.914	21.388		612	41.796	10886.2	8515.83	11573.7	46.292	35.836
613	10.449	10285	9285.14	11467.1	8.746	8.351		613	50.939	9981.33	8389.39	10460.5	58.1	43.975		613	10.449	10749	9194.64	11536.2	46.848	8.355
614	10.449	10335.8	8898.17	11580.7	28.61	7.956		614	11.755	9504.71	8519.92	10230.6	85.236	9.175		614	5.224	11111.3	10259.8	11568.2	36.87	3.81
615	11.755	10560.6	9035.83	11581.2	-15.945	9.245		615	6.531	8963.35	8742.42	9272.33	63.435	5.111		615	41.796	10482.9	7895.29	11337.1	54.605	35.517
616	7.837	10493.1	8890.89	11648	-23.962	6.253		616	39.184	9918.62	8459.39	10233.7	82.794	33.407		616	27.429	10845.7	8958.5	11452.5	47.726	22.653
617	11.755	10720.4	9315.94	11792.7	30.256	8.821		617	22.204	9721.94	8130.42	10360.2	-1.219	17.909		617	37.878	10887.5	8945.08	11391.5	43.091	32.343
618	13.061	10403	8852.99	11680.9	34.695	10.039		618	9.143	9236.27	8677.68	10031	3.366	6.487		618	11.755	10231.9	8566.17	11135.2	101.31	9.712
619	31.347	11044.6	9357.65	11795.6	40.156	26.583		619	14.367	9441.65	8042.59	10445.2	3.691	11.834		619	50.939	10887	8751.08	11480.7	46.067	43.377
620	9.143	10055.3	8991.4	11132.2	21.801	6.838		620	7.837	9075.28	8657.47	9562.51	77.905	5.454		620	36.571	10797.2	8654.22	11524.1	40.446	30.536
621	9.143	10252.3	9032.8	11313.5	21.801	6.838		621	30.041	9650.22	7639.93	10375.9	-11.31	25.252		621	14.367	10558.3	8486.17	11493.6	35.311	11.204
622	10.449	9996.33	9171.2	10821.4	19.983	7.432		622	56.163	9820.51	7916.21	10350.3	5.937	47.876		622	18.286	10611.4	8634.39	11714.4	55.491	14.794
623	7.837	10436.4	8819.39	11729.6	-23.962	6.253		623	15.673	9470.48	8472.82	10662.1	30.379	12.806		623	7.837	10531.7	9386.25	11167	37.569	6.248
624	10.449	10848.3	9350.61	11726.8	48.366	7.645		624	18.286	9238.05	8004.05	10613.2	4.399	14.901		624	6.531	10183.8	9052.97	11019.1	0	4.19
625	7.837	10875.6	9813.56	11702.8	32.005	5.99		625	23.51	9669.83	8113.98	10778.1	13.241	19.959		625	7.837	10664.9	9489.5	11154.9	42.51	6.201
626	13.061	10332.7	8837.84	11682.4	32.735	10.567		626	7.837	9252.51	8626.42	10008.1	47.726	5.663		626	10.449	10158.2	8907.93	11290.4	82.235	8.459
627	20.898	11006.6	8898.66	11914.2	49.635	16.666		627	9.143	8917.32	8458.56	9366.67	10.008	6.576		627	19.592	10467.8	8517.52	11262.1	4.086	16.041
628	20.898	10958.5	8974.03	11908.4	49.635	16.666		628	11.755	9609.27	8100.14	10633.6	0	9.143		628	6.531	10239.9	9242.92	11179.2	61.39	4.773
629	32.653	11297.8	9661.6	11845.7	46.909	26.952		629	7.837	8780.24	8496.33	9155.29	31.608	5.815		629	27.429	10590.2	8515.5	11619.1	45	23.166
630	15.673	10860.7	9149.42	11635	51.34	12.196		630	7.837	9174.26	8336.61	9729.41	30.256	5.292		630	23.51	10674.5	8363.36	11533.8	34.902	19.974
631	6.531	10932.4	10207	11659.9	0	5.079		631	13.061	9561.87	8258.78	10504.9	27.474	10.734		631	14.367	10366.1	8471.92	11259.5	80.538	11.586
632	9.143	9890.34	9261.85	10467.4	29.055	6.537		632	9.143	9607.32	8805	10297.5	35.538	6.554		632	16.98	10602.2	8776.33	11293.2	74.055	13.867
633	16.98	10496	8917.59	11926.6	-138.814	13.499		633	16.98	9352.5	8032.08	10287.9	34.992	13.95		633	30.041	10609.3	8413.69	11322.1	48.731	24.835
634	15.673	11121.6	9157.89	11967	34.509	12.328		634	24.816	9640.23	8004.46	10340.7	-3.18	20.603		634	10.449	10301.4	8688.83	10842.7	74.055	8.32
635	14.367	10424	9162	11645.2	59.036	11.107		635	23.51	9738.17	8090.91	10612	3.302	19.842		635	24.816	10119.8	8478.22	11120.2	45	20.472
636	9.143	10291.8	9159.05	11300.9	37.875	7.239		636	26.122	9579.29	8074.58	10553.1	37.073	21.486		636	10.449	10386.2	9129.47	11076.5	113.962	7.504
637	54.857	11375.1	8765.56	12077.7	7.8	46.782		637	31.347	9878.57	8308.58	10613	52.633	26.363		637	10.449	10254.8	8778.75	11132.3	29.055	7.844
638	9.143	10674.8	9439.35	11552.1	-26.565	7.099		638	16.98	9898.06	8510.44	10802.2	43.919	14.279		638	7.837	9902.36	9147.44	10381	68.199	6.154
639	10.449	10515.8	8966.58	11535.5	4.764	7.645		639	47.02	9592.21	7939	10219.5	80.628	39.769		639	10.449	9867.85	8974.25	10319.5	70.71	8.072
640	22.204	10731.6	8776.54	11710.8	33.69	18.314		640	10.449	8623.72	7526	9506.46	50.528	8.39		640	10.449	9786.26	8779.27	10866.6	73.301	7.955
641	26.122	10922.7	8926.33	11684.6	30.379	21.343		641	9.143	9107.35	8430.19	9821.22	32.735	6.34		641	22.204	9695.23	7747.15	10677.1	103.173	18.389
642	37.878	10549.9	7726.36	11405.9	41.73	31.478		642	35.265	9165.27	7375.72	9956.83	78.977	29.885		642	9.143	9418.78	8553.42	10088.5	-29.358	6.993
643	18.286	10525	8484.35	11468.2	34.38	14.617		643	11.755	8752.17	7614.5	9691.33	51.71	9.222		643	9.143	10004.7	8860	10726.6	-6.71	6.521
644	9.143	10637.3	9509.58	11294.2	0	6.349		644	19.592	9317.39	8231.2	10088.8	16.314	16.274		644	10.449	9648.53	7971.44	10771.5	-2.603	8.39
645	15.673	10201.2	8526.44	11371.7	14.744	12.474		645	20.898	9806.21	8508.82	10582.3	34.778	16.697		645	28.735	10223.1	8382.3	11213.5	41.855	24.55
646	14.367	10101.7	8915.56	11205.2	40.601	11.707		646	28.735	9709.02	8386.22	10455.4	34.695	24.094		646	16.98	10113.5	8040.92	11153	46.169	13.202
647	43.102	10778.6	8327.75	11465.9	1.975	36.847		647	13.061	9279.74	7896.75	10316.7	10.491	10.461		647	13.061	9876.16	8189.98	10768.1	83.418	9.97
648	15.673	10303.6	8833.4	11269.9	39.094	13.089		648	6.531	8792.04	8184.69	9189.83	116.565	5.111		648	14.367	10302.1	8449.58	11109.6	86.309	11.834
649	24.816	10768.5	8921.81	11446.6	40.03	20.73		649	5.224	8807.01	8247	9126	-29.055	3.922		649	15.673	10121.2	8287.42	11032	91.79	12.196
650	33.959	10702.7	8436.97	11406.9	11.56	28.515		650	50.939	9635.31	7544.5	10089.7	5.057	43.216		650	23.51	10388.9	8492.33	10955.4	81.085	19.666
651	16.98	10334.2	8361.48	11346.7	8.13	13.469		651	73.143	9655	8289.36	10190.7	58.62	62.917		651	15.673	10273.2	8279.78	11121.7	90	12.952
652	11.755	10150.5	8561.65	11234	11.31	9.712		652	13.061	9114.77	7856	10161.6	43.531	10.509		652	14.367	10408.3	8662.11	11200.1	86.186	11.454
653	22.204	10743.6	8892.51	11620.1	49.185	18.456		653	39.184	9427.22	7615.5	10232	23.025	33.114		653	19.592	10379.6	8184.17	11128.2	91.332	16.385
654	13.061	10291.3	8851	11127.4	57.265	10.567		654	15.673	8780.92	8056.25	9642.2	49.764	12.975		654	36.571	10593.5	8274.53	10982.8	84.428	31.386
655	20.898	9865.32	8121.88	11364	45	17.06		655	15.673	8920.42	7425.25	9542.15	-27.35	12.438		655	18.286	10298.1	8131.92	11043.3	91.432	15.243
656	13.061	10539.1	8995	11353.5	42.51	10.336		656	23.51	9417.54	8104.93	10455.8	30.964	19.992		656	7.837	10194.5	9587.25	10927.6	90	6.095
657	13.061	10553.2	8558.39	11454.6	0	10.794		657	28.735	9519.66	8052.83	10311.6	48.289	23.474		657	16.98	10334.6	8492.92	11322	59.859	13.656
658	20.898	9595.5	7695.6	11317.2	23.749	17.342		658	11.755	9308.23	8561.83	9794.75	127.875	8.687		658	30.041	10763.3	9033.03	11243.9	61.526	25.569
659	13.061	10233.4	8324.31	11362	52.431	10.413		659	28.735	9413.72	8263.36	9970.71	65.037	24.372		659	23.51	10607	8577.42	11450.3	57.265	19.021
660	14.367	10638.3	9079.35	11337	73.61	11.251		660	49.633	9204.46	7978.69	9744.77	-83.774	42.153		660	5.224	10025.3	9595.42	10533	66.038	3.752
661	19.592	10746.5	8825.25	11631.4	36.87	15.873		661	5.224	8259.69	7871.75	8462.75	0	3.429		661	18.286	10492.6	8443.53	11503.9	39.806	14.877
662	20.898	11120.6	8820.51	12253.3	12.995	16.942		662	7.837	8385.79	7921.83	8622.48	-68.199	6.154		662	19.592	10526.3	8441.39	11264.1	45.971	15.895
663	10.449	10761.4	9802.23	11639.5	14.036	7.854		663	11.755	8806.88	8187.76	9726.33	56.31	9.615		663	10.449	10052.4	8997.61	10877.8	98.13	8.081
664	30.041	11342	8898.38	12175.5	33.69	25.182		664	37.878	9262.93	7579.72	9599.09	85.865	31.702		664	22.204	10406.9	8438.57	11224.1	82.875	18.428
665	18.286	11044.9	9025.44	11991	37.875	14.478		665	15.673	8996.07	8113.04	9897.76	86.634	12.975		665	30.041	10603.1	8417.19	11436.9	53.471	25.6
666	43.102	11360.9	9189.14	11948.1	39.428	36.989		666	19.592	9056.3	8093.25	9715.79	0	16.381		666	15.673	10171.7	8457.02	11091	88.21	12.196
667	33.959	11388.5	8985.72	12494.4	19.654	28.316		667	26.122	9282.35	8149	9652.57	82.875	21.499		667	15.673	10127.3	8191.6	11393.2	81.384	12.715
668	6.531	11012.1	10440.6	11266.8	33.69	4.578		668	13.061	8543.13	7308.67	9714.56	18.435	10.842		668	22.204	10340.6	8300.58	11302.7	47.564	18.066
669	10.449	10996.7	9909.28	11532.2	45	8.081		669	11.755	8759.18	7510.19	9727.33	33.69	9.615		669	19.592	10283.5	8294.33	11238	52.001	15.47
670	9.143	11809.8	10957.7	12326.8	5.711	6.381		670	11.755	7481.27	6098.08	8712.17	28.61	9.547		670	50.939	10743.3	9134.75	11434	53.231	43.276
671	24.816	11451.3	9419.47	12338.9	34.695	20.078		671	18.286	8798.87	7045.95	9943.57	38.66	14.636		671	15.673	10348.4	8220.47	11369.7	79.046	12.029
672	13.061	10677.7	9532.81	12068.3	32.735	10.567		672	11.755	8583.48	7209.75	9485.99	72.35	8.795		672	15.673	10277.7	8258.12	11333.3	61.821	12.101
673	7.837	9230.83	7690.76	10360.2	26.565	5.679		673	14.367	8736.25	7063	9751.68	78.311	11.282		673	10.449	10171.8	8774.78	11368.3	103.392	8.224
674	5.224	11011	10286.6	11586	-9.462	3.862		674	14.367	8716.78	7112.89	9908.49	76.43	11.365		674	10.449	10169.7	8641.58	11137.8	66.038	7.504
675	9.143	10659.2	9299.77	11509.8	84.289	6.381		675	11.755	8521.32	7059.75	9410.02	-23.499	9.554		675	9.143	10176.9	9015.17	10929.7	67.62	7.004
676	11.755	10656.4	8601.42	12038.6	77.905	9.091		676	52.245	9218.2	6966.78	9915.46	1.941	44.978		676	27.429	10278.7	8239.17	11189.7	87.089	22.505
677	10.449	10782.9	9356.29	11703.7	138.013	8.542		677	11.755	8948.25	7613.58	10019.2	4.574	9.554		677	14.367	9985.93	8161.83	11139.8	90	11.81
678	37.878	11331.6	9071.38	12261.3	20.956	31.955		678	13.061	8848.26	7277.14	10119.7	34.287	10.144		678	35.265	10398.5	8386.47	11129.1	80.417	29.748
679	44.408	11469.2	9361.06	11943.6	41.553	37.331		679	9.143	8944.53	7795.39	9880.08	38.66	7.318		679	20.898	10326.4	8420.42	11067.6	54.904	17.227
680	10.449	10682.3	9250.78	12055.9	38.66	8.131		680	13.061	9107.58	7260.25	10284.3	34.287	10.144		680	32.653	10403.2	8423.08	11264.4	45.556	27.747
681	9.143	11470.9	10881.4	12013	60.945	6.537		681	10.449	9380.14	7995.81	10347.3	30.466	7.514		681	15.673	10144.9	8599.08	10957.2	69.864	12.173
682	20.898	10829.7	9119.42	11812.9	77.005	16.942		682	15.673	9265.01	7157.08	10315.8	52.431	12.496		682	27.429	10393.3	8133.08	11237.7	51.044	23.025
683	31.347	11509.6	10630.7	11900.6	67.694	26.765		683	15.673	9230.37	7178.5	10568.5	32.196	12.155		683	19.592	10274.1	8222.25	11146.7	54.782	15.854
684	20.898	11043.5	8879.52	12116.1	21.801	17.096		684	22.204	9398.48	7309.75	10482	56.31	17.856		684	23.51	10441.2	8523.17	11183.2	48.27	18.887
685	13.061	11000.4	9295.5	11918.3	37.569	10.413		685	18.286	9343.88	7166.39	10324	82.875	15.357		685	14.367	9778.9	8351.25	10791.3	45	11.314
686	7.837	11123.8	10155.6	11799.2	90	5.714		686	24.816	9484.94	7328	10700.1	50.856	21.121		686	28.735	10184.7	8138.2	11038.7	34.695	24.094
687	11.755	10695.6	9490.56	11609.5	-3.814	9.545		687	22.204	9312.99	7243.67	10464.9	45	18.317		687	18.286	9963.05	8225.44	10892.5	67.932	15.209
688	10.449	11069.8	10411.5	11513.4	-19.983	7.432		688	13.061	9129.43	7160.33	10276.2	39.289	10.829		688	18.286	10074.1	7750.36	11119.4	72.474	15.181
689	13.061	11136.3	10084.3	12060.1	-17.354	10.643		689	7.837	9033.79	8082.55	9927.1	39.806	5.951		689	26.122	10311.7	8440.25	11157.6	65.726	21.313
690	11.755	11112.6	9020.01	12105.4	47.726	9.439		690	11.755	8979.12	7900.77	10096.3	38.29	9.222		690	26.122	10418.5	8641.61	11033.9	61.144	21.313
691	24.816	10975.3	8537.69	12235.6	12.724	20.178		691	18.286	8747.37	7167.24	10395.6	48.013	15.376		691	50.939	10150.6	8155.68	10837.2	59.207	43.904
692	13.061	11262.3	9283.31	12390.4	18.435	10.039		692	9.143	8897.19	7685.67	9672.97	64.799	7.157		692	11.755	9503.36	7997.1	10783.8	73.072	9.159
693	15.673	11431.1	9896.6	12198.6	42.879	12.13		693	7.837	9110.16	7721.08	9925.24	30.256	5.292		693	62.694	10112.6	7821.14	10798.9	59.036	53.312
694	16.98	11047.7	9001.98	12202.1	52.595	13.588		694	11.755	9322.29	7431	10430.5	36.87	9.524		694	43.102	10265	8150.5	11200.8	58.935	36.913
695	19.592	10972.7	8896.78	12077.6	49.899	15.771		695	24.816	9294.26	7338.32	10413.4	42.064	21.039		695	20.898	9943.24	7909.54	10985.3	74.055	16.64
696	10.449	11008.6	9887.19	11757	-4.399	8.278		696	40.49	9274.35	7337.22	10297.1	34.735	34.767		696	20.898	9378.66	5572.44	10841.8	76.264	17.648
697	20.898	11073.8	8711.85	12296.8	36.027	17.272		697	14.367	9196.55	7368.78	10130.3	53.13	11.429		697	28.735	10115.3	7931.44	10809.3	77.969	23.76
698	15.673	11284.5	9938.67	12236.9	59.534	12.523		698	14.367	8879.8	7244.46	10100.2	32.619	11.307		698	30.041	9994.49	8013.8	10892.1	60.69	24.902
699	14.367	10704.1	8730.54	12146.4	30.964	11.107		699	10.449	8918.99	7612.82	10014.8	50.528	8.39		699	16.98	9743.78	7955.17	10827.8	50.826	13.268
700	13.061	10682.5	8054.3	12265.1	21.801	10.257		700	9.143	9044.81	7584.92	9895.22	33.69	6.868		700	27.429	9956.44	7641.78	10818.7	59.534	22.541
701	24.816	11023.4	8556.17	12082.9	61.821	20.168		701	32.653	9197.91	7068.93	10408.7	40.515	27.561		701	10.449	9692.83	8455.58	10783.8	60.945	7.844
702	44.408	11359.9	8791.02	12438.1	21.448	38.201		702	22.204	9072.65	6975.58	10245.4	30.343	18.098		702	60.082	10021.5	8164.25	10497.7	76.588	50.912
703	50.939	10911.2	8425.36	11671.8	21.337	43.625		703	10.449	8153.56	6899.58	9592.21	62.241	8.179		703	13.061	9667.27	7494.83	10543.6	55.176	10.673
704	13.061	10765.1	9118.64	12183.9	55.305	10.039		704	9.143	8430.44	6941.92	9723	21.251	7.357		704	14.367	9692.78	7838.28	10485	51.633	11.661
705	20.898	11005.6	8986.49	12241.4	21.801	17.096		705	31.347	9180.58	7030.17	10204.1	-17.403	26.748		705	26.122	9733.4	7824.56	10605.8	58.861	21.364
706	14.367	10772.1	8833.1	12322.1	56.31	11.446		706	15.673	8504.92	6599.92	10065.9	28.887	12.618		706	10.449	9432.21	8601.78	10337.1	54.782	7.927
707	20.898	10975.6	8830.25	12091.3	37.304	16.762		707	14.367	9102.77	7189.92	10369.6	22.479	11.956		707	19.592	9423.9	7938.87	10533.8	52.001	15.47
708	16.98	11134.2	8765.61	12330.3	26.565	14.197		708	16.98	9367.86	7127.42	10456.2	42.797	14.018		708	31.347	9885.77	7839	10481.8	49.764	25.95
709	11.755	10623.5	9002.1	11899.9	19.654	9.439		709	14.367	9120.4	7285.68	10291.5	91.848	11.816		709	11.755	9490	7600.67	10440.9	61.189	8.695
710	14.367	11143.5	8956	12108	47.291	11.233		710	13.061	8957.63	7494.33	10034.5	71.565	10.842		710	16.98	9687.42	7761.95	10567	67.011	13.656
711	31.347	11270	8375.26	12023.5	51.766	26.674		711	43.102	9440.08	7278.42	10065.8	73.644	36.526		711	24.816	9982.3	7962.14	10765	62.488	20.617
712	11.755	11276	9782.15	12198.8	53.973	8.636		712	14.367	9169.59	7566.5	10312	74.055	11.093		712	20.898	10168.5	8130.5	10999.9	64.592	16.87
713	15.673	11177.8	9113.67	11959.2	83.991	12.13		713	9.143	9338.92	7947.39	10013.5	101.889	7.397		713	43.102	10067.6	7793.68	10887	54.189	37.111
714	19.592	11307.7	9340.67	12115.3	63.435	15.617		714	31.347	9312.45	7143	10234.4	7.539	26.131		714	19.592	9933.04	7851.86	10956.5	61.074	16.54
715	18.286	11165.6	8447.85	12269.9	39.806	14.877		715	23.51	9239.86	7011.58	10158.8	95.599	19.522		715	16.98	9281.16	7353.67	10752	68.499	13.512
716	9.143	10940.4	9140.51	11737.2	30.964	7.404		716	14.367	9185.13	7418.43	10390.2	46.397	11.048		716	24.816	9931.95	7649.69	10657	79.509	20.921
717	6.531	10843.6	10266.6	11257.9	-26.565	4.259		717	10.449	9099.79	7513.67	10030.8	74.055	8.32		717	16.98	9941.25	7874.36	10979.8	71.565	13.251
718	10.449	9962.11	8875.94	11058.7	0	8.254		718	23.51	9309.4	7170.97	10431	85.515	19.488		718	22.204	9807.12	7767.25	10762	26.565	18.74
719	10.449	10662	8973.72	11900	12.995	8.471		719	10.449	9572.37	7851.69	10306.9	75.256	7.485		719	32.653	9947.34	7595.53	10778.1	43.877	27.481
720	33.959	11435.1	9617.65	12262.5	34.046	28.352		720	7.837	8349.62	7611.17	9098.6	-19.654	5.663		720	15.673	9542.05	7740.81	10304	83.089	12.663
721	19.592	10773	9035.5	11679.2	56.31	16.025		721	9.143	9039.93	7956.42	10039.3	62.103	7.328		721	16.98	9800.85	7787.58	10469	90	13.714
722	9.143	10995.8	9611.06	11633.8	74.745	7.239		722	11.755	9244.72	7517.58	10595	70.821	9.277		722	22.204	9593.36	7131.08	10346.2	-2.337	18.682
723	7.837	10450.5	9191.22	11466.5	66.038	6.253		723	22.204	9061.75	7265.51	10379.2	74.219	18.21		723	16.98	9407.42	7471.75	10476	19.983	13.377
724	11.755	10371.5	10044.9	10835.3	98.13	8.979		724	28.735	9452.78	6982	10659.6	57.6	23.462		724	49.633	9832.98	8136.67	10383.3	65.26	42.784
725	14.367	10357.1	8962.97	11440.6	42.709	11.233		725	15.673	9050	7479.96	10427.8	69.444	13.019		725	13.061	9197.34	7630.67	10342.2	51.009	10.293
726	18.286	11251.8	9067.64	12167.3	36.384	14.985		726	10.449	9177.2	7936.5	9946.36	30.466	7.514		726	24.816	9558.54	7438.62	10443.6	46.469	21.018
727	22.204	11004.2	9041.22	11874.6	73.496	17.88		727	16.98	9175.11	7135.75	10296.8	-4.899	13.382		727	11.755	9387.3	7745.42	10369	12.804	8.595
728	13.061	11238.2	9469	12120.4	29.745	10.238		728	27.429	9592.44	7313.17	10761.4	27.408	23.172		728	37.878	9674.61	7612.42	10094.4	1.38	31.628
729	19.592	11223	8985.42	12083.1	64.44	16.187		729	20.898	9551.86	7432.53	10621.7	53.393	16.61		729	50.939	9744.41	7411.25	10343.5	-0.507	43.049
730	14.367	10670.4	8857.1	11929.3	40.601	11.707		730	18.286	9449.32	7161.83	10760.2	29.197	14.838		730	60.082	9778.47	7754.08	10508.8	6.86	51.032
731	11.755	10793.6	9451.23	11753	59.744	8.821		731	19.592	9289.29	7169.33	10409.6	18.853	16.505		731	33.959	9722.18	7656.72	10591.1	37.02	29.105
732	19.592	11459.8	9672.07	12170.2	43.363	15.72		732	18.286	9465.42	7350.36	10459.9	13.671	14.506		732	24.816	9525.86	7749.91	10162.6	-4.16	21.008
733	7.837	8680.05	7159.25	10231.1	-14.036	5.236		733	15.673	9120.36	7179.17	10196.6	30.379	12.806		733	23.51	9678.5	7861.75	10579.9	5.599	19.522
734	9.143	10830.6	9335.22	11859.5	0	6.349		734	14.367	9185.35	7294.42	10361.9	61.699	11.249		734	24.816	9836.35	7785.25	10568	87.879	20.586
735	7.837	10500	9525.03	11452.9	6.34	5.749		735	10.449	9112.48	7330.72	10271.1	32.905	7.714		735	18.286	8740.98	7479.92	10227.7	90	14.857
736	7.837	10369.1	9844.94	10920	26.565	5.679		736	11.755	8830.12	7142.92	10001.3	4.764	9.175		736	22.204	9530.01	7413.25	10434.2	4.764	18.349
737	6.531	10639.2	9987.83	11063.4	146.31	4.578		737	11.755	8433.69	7094.81	9804.86	15.255	8.687		737	10.449	8964.62	7724.39	10162	15.945	8.32
738	7.837	10355	9287	10931.9	167.471	5.854		738	15.673	8937.04	6506.5	10114.9	29.745	12.285		738	15.673	9485.89	7509.81	10430.9	16.858	13.136
739	11.755	10397.6	9435.82	11111.7	77.905	9.091		739	30.041	9314.89	7324.62	10613	48.731	24.835		739	11.755	9236.25	7548.5	10372.5	15.255	8.687
740	11.755	9712.96	8753.69	10839.1	135	8.979		740	11.755	9302.01	7613.67	10407.3	48.366	9.175		740	10.449	9698.63	7970.75	10352.6	17.526	7.59
741	10.449	10766.2	9524.67	11667.4	70.017	7.432		741	10.449	8407.68	7414.17	9645.65	27.759	8.179		741	10.449	9017.94	8184.13	9918.3	58.57	8.036
742	13.061	10336.9	8870.55	11707.7	45	9.877		742	30.041	9392.92	7396.78	10022.6	-12.995	25.413		742	11.755	9310.78	7693.58	10319.2	23.199	8.704
743	10.449	10062.3	8605.13	11538.9	34.992	7.75		743	31.347	9699.37	7554.03	10600.7	49.667	26.486		743	13.061	9825.49	8092.58	10689.6	35.538	9.831
744	10.449	10991.3	9556.01	11816.8	14.036	7.854		744	19.592	9472.49	7269.92	10737.1	30.964	15.549		744	15.673	9559.07	7414	10412.6	-3.366	12.975
745	19.592	11036.8	8331	12021.7	11.768	15.565		745	14.367	9248.53	7292.67	10404.1	152.592	11.586		745	7.837	9049.13	8386.85	9559.32	111.801	6.154
746	14.367	10782.8	8660.14	11853.2	6.71	10.868		746	6.531	9127.66	8483.25	9762.5	63.435	5.111		746	31.347	9777.78	7528.67	10704.4	32.093	26.53
747	15.673	10751.7	8944.08	11993	43.025	13.027		747	15.673	8883.64	7172.83	10277.4	59.621	12.806		747	14.367	9609.51	7655.5	10555.1	-14.036	10.995
748	6.531	10939.6	9926.09	11524	-7.125	5.119		748	7.837	9456.6	8339.25	10053.8	53.13	5.714		748	26.122	9821.68	7387	10550.2	-7.001	21.877
749	9.143	10464.9	9196.28	11635.8	-16.699	6.629		749	7.837	8842.68	7594.42	9604.09	-4.086	5.347		749	9.143	9744.18	8318.72	10694.8	30.964	6.664
750	9.143	10650.8	9243.14	11535.6	0	6.984		750	6.531	9240.87	8284.08	9894.38	37.875	4.344		750	9.143	9790.77	8356.61	10607.7	32.735	6.34
751	9.143	10257.8	9021.53	11019.2	0	6.349		751	6.531	8975.85	8102	10020	56.31	4.121		751	26.122	10007.4	7712.36	11222.4	42.207	22.115
752	10.449	10647.9	10084.4	11339.7	-26.565	8.518		752	14.367	9234.95	7220.44	10416.5	39.56	11.365		752	9.143	9520.06	7985.33	10680.4	11.889	7.397
753	13.061	10521.9	8515.69	11763.9	32.735	10.567		753	7.837	8827.44	7581.25	9928.76	26.565	5.963		753	18.286	10048.5	7850.08	11026.2	26.565	15.333
754	13.061	10820.3	9315.72	11840.6	64.983	10.51		754	10.449	8920.77	7270.86	10513.5	41.186	8.099		754	28.735	10138.3	7931.69	10917.9	88.182	24.012
755	39.184	10974.9	9065.41	11745	57.529	33.113		755	40.49	9807.58	7340.44	11019.8	46.79	34.497		755	19.592	10038.9	8141.18	10950.9	83.367	16.491
756	36.571	11136.4	8847.31	11950.6	57.619	30.825		756	49.633	9766.27	7369.47	10734.3	43.531	42.036		756	9.143	9452.9	8796.86	10184.9	90	6.476
757	39.184	11165	8475.07	11733.1	52.696	33.525		757	15.673	9789.1	7763.17	10881.2	42.51	12.403		757	47.02	10149	8114.39	10719.2	83.962	39.84
758	11.755	10830	9048.94	11938.1	39.289	9.024		758	24.816	9109.54	6030.91	10856.6	47.936	21.039		758	7.837	10282.1	8801	11008.4	50.194	5.951
759	11.755	10865.9	9667.99	11875.8	56.31	9.157		759	9.143	8723.1	7202.67	9942.83	13.241	6.653		759	15.673	10156.2	8046.67	10993.2	81.384	12.715
760	24.816	10736.7	8827.09	11933.8	31.264	20.798		760	13.061	9590.03	8467.25	10583.7	-35.538	9.831		760	7.837	10057.3	8888.5	10807.6	74.055	5.547
761	5.224	10817.2	10463.7	11171.9	30.964	3.702		761	27.429	9557.58	7342.67	10914.5	42.93	22.373		761	6.531	10107.4	8974.69	10631.1	81.254	5.011
762	10.449	10377.3	9105.92	11300.4	0	8.254		762	15.673	9773.42	7634.17	10839.6	51.34	12.196		762	27.429	9876.22	7074.93	10972.4	63.853	23.341
763	10.449	10597.5	8594.44	11741.3	-8.746	8.351		763	11.755	9454.78	7556.06	10527.7	7.125	9.214		763	10.449	9716.55	8348.32	10819.1	37.405	8.153
764	14.367	10589.3	7844.58	11704.1	-10.008	10.96		764	6.531	9549.74	8635.72	10387.5	34.992	4.65		764	62.694	10129.3	7984.08	10723.2	85.101	53.529
765	9.143	10802.4	9634.17	11364.7	48.814	6.749		765	10.449	9259.94	8154.78	10401.5	14.744	7.485		765	36.571	9914.54	7786.92	10682.2	90	30.857
766	11.755	10176	8903.68	11119.2	132.274	9.439		766	13.061	9452.85	7791.73	10637.6	15.642	9.89		766	64	9867.18	7623.94	10454.1	73.836	54.735
767	10.449	10645.7	9023.29	11517.6	-61.39	7.956		767	7.837	9532.8	8538.44	10275.5	31.608	5.815		767	37.878	9483.46	7230.64	10212.4	70.074	32.417
768	7.837	10778.7	9760.6	11454.6	-14.036	5.236		768	33.959	9757.39	7567.28	10648.3	28.98	28.306		768	20.898	9497.79	7490.25	10229.8	83.66	17.248
769	6.531	10643.2	9928.61	11497	-156.801	4.835		769	9.143	9590.41	8500.17	10313.3	49.764	6.487		769	16.98	9225.39	7392.8	10433.8	27.3	13.29
770	13.061	10609.3	9341.53	11315	-7.125	10.238		770	10.449	9575	7964.46	10625.2	36.87	7.619		770	44.408	9608.03	7303.6	10490.2	60.038	37.376
771	11.755	10581.3	9645.55	11439.6	-151.699	9.374		771	27.429	9528.8	7072.94	10922.7	40.914	22.685		771	56.163	9784.64	7313.35	10504.8	66.084	47.924
772	10.449	10405.4	8905.43	11456.8	45	8.081		772	23.51	9644.73	7241.81	10725	-4.485	19.488		772	9.143	9733.33	8883.06	10649.6	90	6.857
773	16.98	10536.7	8248.82	11736.3	-24.228	13.925		773	27.429	9691.64	7461.61	10900.1	37.057	23.391		773	14.367	9681.09	7649.5	10887.1	31.608	11.63
774	19.592	10650.2	8758.48	11654.8	125.538	16.385		774	19.592	9317.98	7260.92	10829.7	43.025	15.633		774	28.735	9810.41	7770.67	10501.9	63.02	23.511
775	14.367	10578.7	9016.67	11835.5	16.39	11.251		775	52.245	9766.97	7331.5	10621.9	22.433	44.923		775	37.878	9600.36	7515.37	10416.2	58.57	32.145
776	27.429	10986.3	8952.67	11802.3	80.538	23.172		776	9.143	8802.92	7301	9970	38.157	6.783		776	18.286	9555.29	7403.75	10247.1	87.138	15.257
777	6.531	10911.2	9289.59	11715	90	5.079		777	10.449	9505.36	8415.52	10733.7	39.094	7.854		777	11.755	9223.21	7687.5	10520.8	61.39	9.547
778	11.755	10557.4	8823.95	11841	11.31	9.712		778	14.367	9317.69	7478.5	10435.5	88.091	11.435		778	14.367	9676.13	7983.25	10645.5	63.435	11.074
779	14.367	10668.4	9137	11983.9	33.69	11.446		779	10.449	9390.73	7641.42	10253.5	90	7.619		779	15.673	9758.96	7885.75	10664.6	66.571	12.455
780	53.551	11392.7	8946.86	12198.3	39.401	46.013		780	9.143	9152.75	7979.37	10258.4	81.027	7.328		780	11.755	9330.01	8028.6	10199	24.444	9.206
781	43.102	11374.4	8856.55	12192.9	40.061	36.501		781	33.959	9558.97	7351.34	10414.7	90.754	28.955		781	23.51	9686.62	7482.52	10686.4	24.075	19.611
782	39.184	11344.9	8976.4	12069.2	42.647	32.801		782	44.408	9833.66	7560.67	10692.8	83.66	37.946		782	15.673	9661.58	7661.59	10840	48.814	12.149
783	49.633	11338.6	9146.6	12109.5	39.588	42.842		783	13.061	9658.39	8107.68	10964.2	63.435	10.222		783	36.571	9856.2	7862.94	10290.6	99.806	31.315
784	27.429	11141.6	8713.64	12194.3	14.826	22.331		784	15.673	9713.59	7129.28	10919.2	68.839	12.663		784	14.367	8329.25	7130.14	9361.39	105.422	11.46
785	26.122	10998.5	8824.72	12030.3	30.964	22.213		785	11.755	9743.14	8030.81	10908.1	48.18	9.712		785	19.592	9817.35	7737.83	10495.4	88.636	16.005
786	22.204	10628.3	8132.03	12041	16.504	17.88		786	9.143	9752.4	9126.19	10466.3	32.735	6.34		786	37.878	9509.1	7439.25	10033.9	94.038	32.462
787	9.143	10581.3	9376.72	11774.1	30.964	7.404		787	23.51	9670.84	7709.36	10996.8	56.004	19.758		787	23.51	9443.31	8547.33	9844.29	105.154	18.944
788	11.755	10152.2	8607.76	11454.5	23.199	9.671		788	9.143	9909.54	7883.33	10936.7	51.34	7.318		788	24.816	9574.04	7456.37	10268.8	91.042	20.956
789	16.98	11185	8747.44	11924	32.276	14.268		789	7.837	8857.8	8019	9980.97	47.726	5.663		789	28.735	9644.46	8615.92	10134	69.55	23.988
790	37.878	11203	8649.4	12049.4	20.956	31.955		790	10.449	9694.6	7795.33	11013.4	37.405	8.153		790	14.367	8766.54	7560.5	9725.25	82.648	11.907
791	14.367	10830.2	9261	11965.7	51.843	11.304		791	9.143	9679.61	8624.75	10568.7	36.254	7.086		791	16.98	9803.75	9099	10097	-46.169	13.202
792	7.837	10446.2	9655.21	11725.1	26.565	5.679		792	26.122	9504.71	7008.33	10831.7	45.725	21.282		792	10.449	9751.71	9040.48	10433.8	-30.466	7.514
793	22.204	10862.9	8798.93	11723.4	32.005	17.969		793	26.122	9615.81	7023.11	11115.2	51.34	21.954		793	11.755	10273.9	8191.08	11212.8	29.745	9.214
794	11.755	9846.22	8619.31	10702.4	0	9.524		794	52.245	9525.93	6417.87	10962	50.258	44.093		794	15.673	9482.92	8030.96	10295	51.072	12.732
795	11.755	10766.8	9613.63	11683.6	-12.095	9.091		795	11.755	9684.23	7778.25	11036	45	9.697		795	7.837	9592.85	8563.31	10786.5	86.186	5.727
796	13.061	10258.6	8462.11	11768.1	14.036	10.471		796	14.367	9572.2	7722.45	11073.7	60.751	10.915		796	13.061	10011.4	8793.5	10756.4	98.13	10.775
797	15.673	10309	8260.31	12046.4	11.31	12.95		797	9.143	9407.27	8810.67	10300.6	76.759	6.653		797	22.204	10256.8	8524.58	10882.2	73.413	18.682
798	24.816	10948.4	8483.94	12182.5	12.724	20.178		798	6.531	9737.97	8939.03	10341.5	108.435	4.819		798	22.204	10305.2	8153.17	11227.7	50.793	18.682
799	40.49	10687.1	8531.92	11490	22.782	34.432		799	7.837	9891.37	8663.5	10625.5	68.199	6.154		799	28.735	10369	8180.67	11273	37.794	23.622
800	45.714	10512.6	8649.77	11171.8	48.289	39.124		800	24.816	9857.35	7687.38	11199.7	43.493	20.48		800	40.49	10085.9	7744.69	10957.2	78.944	33.77
801	14.367	10107	8730.25	11328.7	32.005	11.98		801	10.449	9782.57	8384.78	10747.7	33.69	8.241		801	16.98	10250.3	8126.58	11205.6	66.194	14.157
802	11.755	10323.2	8347.83	11188.6	33.69	9.157		802	13.061	9963.35	7730.58	11218.3	45	10.775		802	9.143	10234.8	8328.89	11264.6	60.642	6.993
803	11.755	10748.2	9684.56	11110.7	90	9.524		803	16.98	9843.65	7793	11138.5	36.87	13.333		803	18.286	10455.9	8163.81	11488	56.725	14.581
804	48.327	10604.9	8573.01	11328.3	34.186	40.68		804	16.98	9821.62	7789.46	11132.6	59.859	13.656		804	9.143	10500.2	8957.67	11159.8	76.759	6.653
805	11.755	10194	9281.36	11044.8	39.289	9.024		805	11.755	9903.72	7671.58	11086.1	90	9.524		805	10.449	9616.78	8238.39	11040	84.289	7.657
806	10.449	9794.24	8831.15	10511.3	75.964	7.854		806	39.184	9976.86	7804.9	11293.6	57.579	33.396		806	16.98	10454.6	8184.33	11408	53.746	14.172
807	16.98	10239.6	8482.05	11233.9	5.194	14.026		807	6.531	9082.37	7847.67	10005.2	33.69	4.121		807	7.837	10078.3	9308.37	10953.8	61.699	5.625
808	43.102	10363.9	8468.26	11291.5	14.995	36.809		808	7.837	8994.25	7719.11	9722.69	90	5.714		808	14.367	10410.5	8238.47	11491.6	51.953	11.126
809	9.143	9609.25	8018.41	10577.3	30.964	7.404		809	41.796	10059.5	7631.92	11173.7	52.394	35.584		809	11.755	10178	8213.47	11316.8	68.629	9.409
810	20.898	10470.7	8516.69	11495.8	26.565	17.037		810	24.816	9746.69	6836.53	11161.8	46.469	21.018		810	37.878	10549.9	8470.44	11345.3	57.995	32.345
811	24.816	10249.7	8374.15	11361.9	17.879	20.681		811	37.878	9913.88	7639.07	11151.1	55.349	31.49		811	13.061	9749.76	8241.61	11393.3	52.306	10.592
812	9.143	9762.73	8567.15	10754.3	-21.801	6.838		812	60.082	9994.97	7565.83	10919.8	46.79	51.745		812	24.816	10327.9	8231.58	11055.6	83.774	21.077
813	20.898	10524.1	8469.84	11422.6	12.529	17.561		813	43.102	10138.5	7595.83	11073.2	47.09	36.929		813	7.837	10510.8	9002.25	11368.2	75.964	6.283
814	18.286	10477.2	8249.42	11499.8	38.29	15.37		814	11.755	9768.57	8130.6	10993.6	50.194	8.926		814	11.755	9608.92	8388.5	10682.9	82.875	9.214
815	19.592	10536.7	8451.43	11324.3	15.642	16.483		815	9.143	9702.66	8831.79	10712.1	45	7.004		815	9.143	10332.5	8892.42	11009.8	93.013	7.248
816	24.816	10727.8	8846.22	11598.5	29.745	20.476		816	10.449	9653.65	8417.28	10781.1	50.528	8.39		816	11.755	10178.3	8533	11164.1	102.265	8.967
817	22.204	10714.1	8640.96	11510.3	30.964	18.511		817	41.796	9934.64	7679.25	10804.7	74.476	35.584		817	24.816	10245.3	8293.87	11293.5	47.936	21.039
818	23.51	10927.6	9030.34	11708.5	24.905	19.6		818	11.755	9165.28	7511	10887.5	60.255	9.214		818	9.143	9667.99	9009.42	10590.8	49.764	6.487
819	44.408	11113.8	8768.7	11628.4	60.852	37.803		819	39.184	9830.98	7411.92	11118.5	3.9	33.602		819	16.98	10283.5	8384.33	11447	42.709	13.479
820	15.673	10323.5	8774.19	11434.4	60.945	13.074		820	9.143	9566.27	8383.75	10861.3	32.005	7.188		820	11.755	10439.5	8519.33	11347	45	8.62
821	10.449	10560.6	8947.1	11355.7	34.992	7.75		821	10.449	9858.67	8766.58	10993	53.13	7.619		821	23.51	10601.2	8351.33	11578.2	37.972	19.813
822	11.755	10674.9	8974.21	11688.1	28.301	9.374		822	10.449	10043.8	8383.33	11104	30.466	7.514		822	50.939	10441.3	8358.45	11397.7	55.337	43.537
823	16.98	11043.2	9165.82	11762.6	35.838	14.098		823	5.224	10133.8	9373.94	10568.6	26.565	3.407		823	20.898	10429.9	8371.5	11242.3	65.772	16.71
824	18.286	10689.1	8753.78	11909.2	33.024	15.145		824	58.775	10271.6	8006.14	11531.4	38.524	50.154		824	15.673	10347.4	8338.98	11524.1	57.804	12.155
825	39.184	11151	8917.59	11796.2	37.093	32.635		825	14.367	10124.3	8215.5	11207.7	46.397	11.048		825	7.837	10140.7	9195.92	11237.5	58.392	5.815
826	11.755	10541.8	8552.14	11539.3	50.711	9.024		826	7.837	9365.28	8630.08	10279.2	26.565	5.963		826	18.286	10467.5	8257.58	11526.9	63.435	14.481
827	16.98	11092.2	9329.3	11683.7	16.699	13.258		827	9.143	10143.3	8830.75	11174.2	-3.366	6.487		827	35.265	10510.9	8404.25	11266.1	71.095	29.395
828	16.98	10725.4	8780.58	11696.5	41.186	13.499		828	22.204	10289.7	8058.17	11263.3	-2.437	17.921		828	10.449	10396.3	8485.5	11429.4	70.71	8.072
829	11.755	10404.7	8819.55	11404.4	31.608	9.692		829	14.367	9951.72	7949.28	11318.4	1.975	11.054		829	15.673	10587.7	8351.8	11939.3	48.652	12.686
830	7.837	10451.4	9561.36	11333.6	71.565	6.023		830	6.531	9530.64	8310.03	10180	-5.194	4.208		830	9.143	10329.7	9029.36	11158.1	69.444	6.51
831	9.143	10623.6	9574.55	11438.2	53.13	6.349		831	49.633	10256.3	7942.84	11177.5	11.915	42.438		831	39.184	10790.2	8617.83	11542.2	58.134	33.193
832	19.592	10875.7	8655.83	11725.7	18.435	16.062		832	9.143	9975.4	8701.33	11067.3	11.889	7.397		832	47.02	10648.4	8256.72	11111.5	93.27	40.065
833	10.449	10865.5	9745.64	11548.6	114.444	7.672		833	10.449	9564.66	8028.5	10915.5	43.025	7.816		833	11.755	10068.4	8879.77	11038.2	87.614	9.151
834	23.51	10854.5	8429.11	11841	180	19.683		834	10.449	9522.41	8133.56	10742.3	32.905	7.714		834	45.714	10883.6	8716.92	11573.6	83.845	39.082
835	7.837	10789.5	10265.5	11237.1	77.471	5.854		835	10.449	10042.9	9173.25	10751.3	-36.87	7.619		835	9.143	10603.2	9054.28	11501.7	86.987	7.248
836	14.367	10516.1	8692.93	11482.9	30.964	11.107		836	13.061	9831.07	8420.31	11042.1	-22.62	9.905		836	14.367	10560.8	8606.95	11694.6	53.531	10.896
837	27.429	10946.4	9091.51	11567.1	52.815	23.111		837	10.449	9839.79	8486.53	11038.9	26.565	8.518		837	9.143	10631.7	8878.92	11575.5	34.509	7.397
838	14.367	10262.1	8623.69	11310.5	38.157	11.304		838	13.061	10062.7	7874.25	11481.2	40.601	10.537		838	15.673	10591.9	8416.19	11745.3	45	12.391
839	20.898	10631.4	8770.3	11790.7	40.365	16.666		839	18.286	10209.9	7887.5	11395.4	40.764	14.586		839	9.143	10052.8	8683	11338.8	64.983	6.306
840	33.959	11149.1	8744.1	11907.4	37.875	28.957		840	16.98	10251	8168.92	11283.6	49.399	14.049		840	24.816	10869.5	8555.33	11735	39.144	21.121
841	15.673	10680	8461.4	11735.3	22.834	13.089		841	7.837	8955.32	7399.58	10176.1	50.711	5.414		841	26.122	10770.7	8772	11719.5	72.216	21.204
842	13.061	10507.2	8270.27	11907.1	0	10.794		842	13.061	9695.71	8041.75	10940.8	83.418	9.97		842	44.408	10438.2	5935.18	11668.2	67.874	37.423
843	18.286	11303.9	9356.94	12003.1	9.866	14.822		843	26.122	10052.2	7457	10937.8	-3.945	22.148		843	15.673	10825.4	8665.5	11619.2	88.264	12.577
844	14.367	10628.1	8979.72	11420	10.008	10.96		844	14.367	9920.6	7740.17	11241	3.691	11.834		844	15.673	11071.2	8940.58	12002.6	49.97	12.438
845	20.898	10992.1	9247.3	11572	12.529	17.561		845	7.837	9455.57	8053.53	10770.8	39.289	5.414		845	30.041	11081.2	9102.75	11846.4	51.892	24.691
846	19.592	10599.6	8504.27	11653.2	6.843	15.987		846	9.143	10235.2	8386.53	11370.4	11.889	7.397		846	10.449	10101.4	9236.16	11129.4	69.775	7.714
847	15.673	10421.5	8625.36	11352.5	27.897	12.213		847	20.898	10082.7	7623.95	11274.5	3.814	17.181		847	7.837	10226.8	8949.83	11535.7	90	5.714
848	16.98	10348.9	8621.54	11381.3	33.69	13.735		848	15.673	9681.01	7919.83	10753.7	93.576	12.214		848	11.755	10894.1	8906.08	11776.7	65.556	9.206
849	19.592	10832.5	9040.27	11588.6	13.496	16.324		849	20.898	9902.32	7864.72	10822.5	83.66	17.248		849	10.449	10195.4	8682.17	11439.8	78.69	7.77
850	14.367	10754.3	9522.14	11634.4	0	11.429		850	39.184	9861.1	7713.67	11293.7	65.179	33.578		850	49.633	11000.5	8705.89	11612.3	53.334	42.743
851	28.735	10901	8690.06	11462.6	-1.548	23.501		851	6.531	10066.7	9390.92	10773.2	45	4.849		851	10.449	10730.7	8507.67	11793.7	84.806	8.416
852	50.939	10803.4	9599.81	11439.5	45	43.998		852	7.837	10331.4	9220.25	11044.6	4.086	5.347		852	18.286	10634.1	8587.33	11450.4	84.144	14.935
853	31.347	10678.4	9038.68	11282.2	49.844	26.583		853	66.612	10079.7	7114.82	11314.4	42.839	57.148		853	11.755	10570	9206.33	11528.4	60.255	9.214
854	53.551	10638	8256.22	11382.4	28.355	45.453		854	37.878	10299.7	7995.58	11204.7	73.96	31.711		854	13.061	10532.3	8562.12	11861.4	58.671	10.257
855	20.898	10097.4	7937.6	11190.9	19.799	16.87		855	14.367	10186.3	7726.44	11722.3	13.134	11.736		855	30.041	10775	8723.25	11460.1	90.868	25.146
856	31.347	10508.7	8657.54	11521.9	-144.782	26.424		856	32.653	10151.8	7489.14	10973.4	0.807	27.05		856	7.837	10103.3	9006.69	11021.4	82.875	6.143
857	32.653	10458.5	8012.58	11187.1	3.991	27.368		857	10.449	9831.02	7509.44	11369.3	-5.711	7.657		857	7.837	10697.1	10026.8	11392.9	111.801	6.154
858	18.286	9971.34	8088.5	10826.3	-2.386	15.251		858	24.816	10250.1	7554.58	11299.7	-17.103	20.726		858	7.837	10107.8	9555.5	10584.9	75.964	6.283
859	11.755	9755	8497.44	10865.2	31.608	9.692		859	10.449	10351.1	9068.59	11494.9	-20.854	8.561		859	13.061	10349.6	8590.44	11598	72.897	10.363
860	30.041	10410.3	8378.57	11271	11.889	24.656		860	18.286	10017.8	7605.52	11488.2	0	15.238		860	7.837	9946.11	9197.19	10592.3	97.125	6.143
861	41.796	10510.5	8524.09	11189.4	23.334	35.265		861	20.898	9056.78	6253.33	11433.1	18.034	17.227		861	9.143	10192.9	8899.83	11234.8	73.61	6.75
862	10.449	10240	8874.65	10955.9	26.565	8.518		862	7.837	10085.5	8588.17	11146.6	34.695	6.023		862	13.061	10924.1	9276.08	11757.5	85.601	9.934
863	10.449	9989.01	8434.28	10846.1	22.62	8.254		863	20.898	9928.68	7490.28	11343.6	66.297	17.058		863	24.816	10778	8713.42	11577.6	58.325	21.039
864	28.735	10292.6	8389.66	11110.7	0	23.492		864	41.796	10296.3	8021.97	10878.3	-25.731	35.099		864	11.755	10679.4	8595	11552.1	41.634	9.175
865	15.673	9911.07	8791.49	10504.7	-21.251	12.262		865	39.184	10359.3	7534.69	11190.4	-0.651	33.526		865	40.49	10920.6	8529.44	11604.1	56.31	34.339
866	16.98	9937.43	8336.33	10756.3	-10.305	14.197		866	10.449	8161.78	6119.81	10546.2	30.466	7.514		866	13.061	10457.1	8480.25	11521.2	92.121	10.293
867	44.408	10538.4	8382.36	11222.8	0.955	38.101		867	7.837	10528.5	9184.58	11175.2	68.962	5.306		867	11.755	10196.6	8558.67	11580.3	71.565	9.637
868	31.347	10453.3	8486.72	11413.5	13.707	26.795		868	27.429	10502.4	8230.17	11594.8	37.626	23.088		868	32.653	10809.6	8226.5	11553.5	71.822	26.865
869	19.592	10539.4	8600.9	11343.1	38.66	16.262		869	52.245	10419.2	8152.47	11355.9	52.341	44.271		869	11.755	10364.8	9444.04	10974.7	97.125	9.214
870	15.673	10415.3	8837.85	11382.1	50.906	13.089		870	18.286	9960.93	8182.03	11296.1	39.987	15.413		870	11.755	10318.7	8676.38	11442.1	75.964	9.424
871	11.755	10180.7	8692.41	11263.9	36.87	9.524		871	10.449	10159.1	8958.5	10936.2	45	7.542		871	20.898	10855.6	8646.64	11539.3	58.815	16.921
872	9.143	9941.02	8742.55	10573.6	63.435	7.099		872	10.449	9922.04	9105.8	10845.5	16.699	7.955		872	9.143	9972.11	8939.25	11067.1	96.34	6.899
873	16.98	10409.7	9425.21	11029.9	-10.784	13.573		873	20.898	10251.8	8210.03	11207	37.648	16.84		873	19.592	10800.9	8983.75	11684.7	44.029	15.895
874	9.143	9933.35	8303.19	10796.5	-26.565	7.099		874	31.347	10028.2	7909.68	11315.5	39.806	26.778		874	7.837	10509.8	9269.58	11579.1	39.289	5.414
875	13.061	10334.4	8466.79	11240.7	34.695	10.039		875	18.286	10127	8155.9	11271.4	41.987	15.376		875	20.898	9782.18	7596.82	11438.9	65.772	16.71
876	10.449	9885.23	8501.72	10733.6	32.471	8.278		876	9.143	10070.1	9063.5	10785.6	38.66	7.318		876	30.041	10694	8694.75	11207.1	92.643	24.788
877	13.061	9960.11	8353.5	11217.6	32.735	10.567		877	13.061	10217.7	8271.14	11286.2	59.744	10.585		877	15.673	10686.3	9866.42	11181	98.616	12.715
878	32.653	10406.8	8149.59	11376.1	27.759	27.265		878	7.837	9578.92	8201.5	10507	36.027	5.182		878	15.673	10845.1	9855.97	11312.3	84.644	12.244
879	48.327	10474.9	8104.19	11540.6	29.31	41.504		879	9.143	10067.7	8853.97	11111.2	42.709	6.74		879	20.898	10712.6	8607.53	11358.7	83.517	16.87
880	18.286	9843.87	8081.64	10946.5	4.97	14.658		880	15.673	10479.2	8319.5	11581.1	54.866	12.577		880	20.898	10923	8732.78	11651.1	75.964	17.278
881	10.449	9911.77	9321.08	10250	-51.34	8.131		881	20.898	10388.3	8247.58	11437.1	40.462	17.024		881	23.51	10914	8655.83	11676	69.829	19.886
882	10.449	9958.8	8668.24	10523.6	4.764	7.645		882	30.041	10328.2	8215.89	11337.2	41.269	24.835		882	10.449	10330.8	9347.4	11304.6	109.29	8.072
883	27.429	9684.91	7962.22	10484.2	21.501	22.52		883	28.735	10259.8	7829.5	11524.5	43.025	23.449		883	10.449	10449.4	9468.94	11395.1	112.834	7.854
884	26.122	9894.24	7840.17	10748	25.821	21.866		884	11.755	9780.75	8189.42	11253.5	19.179	9.277		884	5.224	11226.8	10805	11550	108.435	3.614
885	39.184	10191.7	8241.79	10847.4	2.203	33.04		885	14.367	9999.46	8051.58	11331.7	-3.945	11.074		885	10.449	10643.4	9268.65	11726.9	90	8.381
886	26.122	9956.92	7836.01	10851.1	39.174	22.113		886	6.531	9661.5	8764	10460	-26.565	5.111		886	36.571	10903.4	8890	11536.1	87.138	30.514
887	11.755	9415.06	8376.91	10339.9	61.699	9.374		887	10.449	9928.49	8156.17	11154.5	-17.526	7.59		887	15.673	10664.5	8907.67	11704.6	77.661	12.479
888	13.061	9702.98	8154.99	10668.7	29.745	10.238		888	13.061	10307.1	8467.64	11439.5	-30.579	9.735		888	9.143	10461.8	9396	11822	62.103	7.328
889	39.184	10072.6	8605.54	10499.7	84.508	33.168		889	7.837	10370.2	9092.31	10984.8	-77.905	5.454		889	19.592	11116.4	9308.79	11908.1	64.026	16.526
890	45.714	10356.1	8398.98	10787.8	69.775	38.568		890	10.449	10010.5	8118.33	11391.5	10.784	8.144		890	10.449	10910.8	9366	11776.3	92.862	7.629
891	20.898	10034.8	8372.34	10922.7	46.548	16.617		891	47.02	10420.4	8174.5	11340.8	46.922	40.159		891	10.449	10578.7	9455.37	11610.4	73.301	7.955
892	18.286	9785.19	7629.5	10809.5	41.424	14.395		892	24.816	10478.3	8436	11535.3	48.814	20.248		892	26.122	11118.2	8808.22	11732.2	58.861	21.364
893	15.673	9944.67	8049.9	10715.3	40.914	12.603		893	23.51	10420.4	8151.04	11490.7	43.409	19.402		893	9.143	10776.4	9278.06	11804.3	96.34	6.899
894	7.837	9614.01	8349.16	10425.5	23.962	6.253		894	14.367	8871.7	7046.45	10653.2	35.311	11.204		894	37.878	11312.7	9452	11870	61.28	31.711
895	13.061	9269.1	7930.98	10586.8	45	9.877		895	15.673	10434.9	8108	11583.6	27.35	12.438		895	11.755	10631.1	9157.5	11640.9	64.44	9.712
896	32.653	10024.8	8260.58	10816.2	0	27.937		896	13.061	9754.83	8024.92	11307.1	38.66	9.757		896	28.735	11218.1	9051.06	12001.2	46.931	23.988
897	40.49	10058	7576.51	10806.1	27.512	34.362		897	11.755	10326.5	8444.33	11399.8	40.101	9.463		897	28.735	10956.8	8858.9	11954.5	69.864	24.345
898	31.347	9806.2	7866.92	10446.2	2.72	26.76		898	7.837	9673.49	8873.58	10451.9	12.095	5.454		898	10.449	11217	9980.17	11686.3	90	7.619
899	14.367	9690.08	8638.3	10582	33.69	11.446		899	10.449	10238.4	9094.08	11216.4	63.435	8.518		899	14.367	9931.26	7653.03	11793.1	66.801	11.605
900	22.204	9973.71	8045.07	10686.6	54.689	18.674		900	14.367	10366.8	8484.47	11435.1	82.648	11.907		900	26.122	11014.2	9044.31	11605.5	80.049	22.046
901	41.796	10325.9	8714.54	10909.2	45	35.917		901	15.673	10386.6	8530.34	11707	55.305	12.047		901	14.367	11085	9268.58	11953.1	80.218	11.211
902	32.653	10212.6	8104.81	11055.5	38.454	27.566		902	14.367	10161.9	8543.4	11349.7	60.945	11.766		902	20.898	10984.4	8977.72	11757.7	66.297	17.058
903	15.673	9662.09	8183.59	10818	39.094	13.089		903	11.755	10538.7	8306.83	11642.5	82.875	9.214		903	31.347	11148.2	8898.51	11813.2	70.514	26.266
904	11.755	9747.29	8430.15	10701.2	42.274	9.439		904	44.408	10596.1	8259.5	11222.8	9.941	37.516		904	19.592	11156	9190	11916.3	62.241	16.359
905	11.755	9968.94	8338.4	10844.9	45	8.979		905	11.755	10587	8937.94	11579.7	41.424	8.637		905	31.347	11220.9	8965.14	11756.8	72.096	26.022
906	13.061	10027	8657.64	10983.5	39.806	9.918		906	44.408	10495.6	8433.75	11180.3	87.138	38.143		906	11.755	10965.8	9217.32	11939.6	64.537	8.861
907	14.367	9932.45	7880.16	10898.9	35.538	10.924		907	31.347	10428.1	7988.81	11004.1	88.363	26.678		907	9.143	10914.4	9711.58	11652.7	64.983	6.306
908	48.327	9998.85	7699.17	11353.8	47.49	41.343		908	40.49	10415.2	8250.33	11197.6	29.667	34.635		908	11.755	10295.5	9350.58	11568.6	78.69	9.712
909	19.592	10168.6	8149.58	10934.9	45	16.162		909	40.49	10450.1	8575.28	11156.1	38.758	34.685		909	31.347	11353.5	9319.17	11980.5	49.044	26.735
910	20.898	10098.1	7937.45	11169.7	36.027	17.272		910	40.49	10574	9046.25	11202.9	54.904	34.455		910	36.571	11265.8	9273.83	11637.8	56.889	31.382
911	30.041	10397.7	8583.68	11023.4	46.005	25.594		911	43.102	10430.6	8590.25	11296.3	47.564	36.132		911	36.571	11098.6	8989.17	11907.3	48.483	31.035
912	37.878	10450.7	7930.21	11234.6	35.272	31.885		912	7.837	9598.15	8740.25	10449.4	66.801	5.802		912	7.837	11256.1	10075.7	11727	90	5.333
913	14.367	10444.8	8899.83	11329.2	47.291	11.233		913	40.49	10392.2	8322.08	11065.7	47.255	34.237		913	7.837	10602.9	9834.44	11173	85.914	5.347
914	16.98	9447.5	7707.34	10671.2	95.44	13.394		914	28.735	10416.3	8316.58	11480.6	45	23.705		914	10.449	10475.1	9463.92	11114.4	63.435	7.667
915	14.367	10017.5	8311.83	10866.1	53.746	11.81		915	7.837	9845.29	9232.22	10350.4	14.931	5.914		915	9.143	10644.2	9482.67	11664.7	51.34	7.318
916	15.673	9817.9	8184.7	11120.3	43.025	13.027		916	9.143	10705.4	9649.17	11194.2	54.462	6.554		916	44.408	11140.3	9567.83	11773	57.75	37.837
917	14.367	10160.4	8710.77	11105.2	51.843	11.304		917	41.796	10276.2	8052.75	11094.8	32.005	35.939		917	24.816	10878.6	8821.66	11769.2	63.435	20.444
918	10.449	10198.7	8718	10954.3	28.61	7.956		918	10.449	9647.68	7864.58	10770.6	54.782	7.927		918	27.429	11051.6	9852.83	11401.8	89.029	22.479
919	15.673	9851.9	8170.36	11113.4	27.897	12.213		919	6.531	10147.1	9410.42	10799.5	34.992	4.65		919	9.143	10510.3	9221.19	11540.3	81.027	7.328
920	23.51	10034.8	8507.87	10757.2	91.909	19.058		920	9.143	10134.4	8970.39	11056.6	13.241	6.653		920	6.531	10354.1	9290.03	11130.4	41.987	5.125
921	27.429	10429.6	8923.62	10788.6	82.093	23.077		921	6.531	10031.8	9538.89	10562	-4.399	4.967		921	13.061	10990.2	8822.08	11752.7	27.553	9.883
922	23.51	10272	8637.63	11280.2	53.13	19.048		922	6.531	10104.5	9611.92	10602.7	34.992	4.65		922	23.51	11010.8	10214.1	11464.4	76.759	19.959
923	54.857	10438	8352.37	11074.4	40.101	47.313		923	23.51	10465.4	8526.6	11436.5	45	19.934		923	22.204	10887.8	8965.08	11605.4	70.427	18.194
924	20.898	10324.5	8421.5	11264.9	48.013	17.084		924	6.531	10511.7	9550.42	11133	30.964	4.443		924	23.51	10796.8	9309	11158	85.601	19.868
925	20.898	10200.1	8304.34	11218.8	40.601	17.561		925	10.449	10178.1	9210.45	11061.6	16.699	7.955		925	10.449	10465.1	8579.89	11571.6	5.711	7.657
926	18.286	10112.2	7830.91	11337.1	22.249	15.092		926	14.367	9854.63	8439.18	10925.1	-11.689	11.282		926	18.286	11245.8	10367.9	11838.9	5.856	14.935
927	37.878	10990.1	8806.81	11535.2	32.735	31.702		927	32.653	10442.8	8450	11156.7	49.994	27.851		927	20.898	11056	9216.67	11992.6	24.341	17.561
928	20.898	10651.5	8318.72	11575.5	33.111	17.434		928	18.286	10378.2	8463.75	11368.6	31.218	14.7		928	14.367	10969.9	9076.75	11573.1	34.216	11.517
929	26.122	10721.6	8177.95	11590.2	30.964	22.213		929	11.755	10032.8	8527.33	10800.4	28.811	8.695		929	33.959	11026.9	8784.76	11685.7	39.611	28.68
930	14.367	10546.8	8663.64	11311.6	57.995	11.98		930	10.449	9482.72	7726.25	10520.5	16.699	7.955		930	27.429	10935.6	8957.03	11385.5	88.059	22.489
931	11.755	10190.8	8277.96	11421.4	17.103	8.636		931	9.143	9720.24	8759.83	10682.2	42.879	7.278		931	37.878	11246.1	10502.3	11489.1	77.619	31.982
932	28.735	10722.1	8500.33	11743.9	27.255	23.569		932	10.449	10072	9022.58	11232.5	32.276	8.561		932	19.592	10943.2	9068.5	11828.9	91.397	15.624
933	14.367	10744.4	8725.11	11562.6	26.565	11.358		933	20.898	10626.7	8537.11	11438.5	36.607	16.61		933	23.51	10909.2	9545.06	11780.4	115.56	19.425
934	16.98	9931.21	7763.88	11703.4	30.069	13.939		934	18.286	10469.7	8730.97	11473.3	32.905	15.427		934	13.061	9665.65	8831.61	11084.9	58.671	10.257
935	30.041	10944.5	8953.11	11827.9	40.914	25.206		935	11.755	10188.6	8854.94	11239.3	22.249	9.055		935	22.204	11392.4	9409.5	12105.2	41.634	18.349
936	30.041	10862	8380.51	11798.2	2.936	24.794		936	10.449	10350.3	9141.64	11178.2	100.305	8.518		936	18.286	11137	9196.85	11845.4	61.39	14.32
937	26.122	10729.4	8441.74	11602.3	6.71	21.736		937	7.837	8815.38	7052.97	10319.9	108.435	6.023		937	9.143	11035.2	9397.17	11626.8	47.291	6.74
938	22.204	10876.2	8833.01	11709.8	0	17.778		938	10.449	10271.1	9410.29	11252.8	57.724	8.561		938	13.061	10767.5	9172.5	11723.4	77.471	10.537
939	19.592	10707.9	8641.17	11655.2	35.538	16.385		939	14.367	10571.7	8912	11304.6	47.603	11.865		939	23.51	11353.2	9261.08	12142.5	32.735	19.021
940	20.898	10665.2	8680.62	11605.2	43.531	17.515		940	7.837	10005.7	9363.92	10744.3	65.225	5.454		940	20.898	11068.5	9247.11	12023.9	31.866	16.597
941	18.286	10423.4	9598.64	11028.3	46.736	14.822		941	9.143	9715.3	9372.83	10119.6	42.709	6.74		941	32.653	11388.8	9593.25	11684.6	71.565	27.708
942	16.98	10542.4	8535.67	11436	21.801	13.677		942	6.531	9944.47	9278.08	10609.8	28.61	4.773		942	23.51	11075.2	9161.25	11680.2	70.498	19.399
943	14.367	10184.6	8322.66	11604.1	12.529	11.707		943	11.755	9769.09	8138.58	11087.2	75.964	9.424		943	10.449	10741.5	9299.17	11412.1	67.166	7.854
944	20.898	10541.4	8673.8	11586	37.304	16.762		944	20.898	10712.5	9647.25	11306.7	45.881	17.511		944	11.755	10550.8	9781.29	11449.4	70.821	9.277
945	11.755	10591.6	9544.36	11175.7	30.256	8.821		945	6.531	9565.93	8682	10056.2	48.013	5.125		945	20.898	11100.5	9261.22	11704.2	44.119	17.511
946	11.755	10391.5	8856.6	11359	15.945	9.245		946	7.837	9904.36	8771	10709.2	18.435	6.023		946	19.592	10993.5	9087.92	11715.4	63.435	16.185
947	36.571	10857.3	9029.26	11485.4	45	30.529		947	19.592	10647.3	8775.5	11527.3	44.061	16.434		947	35.265	11317.4	8889.44	11936.3	23.962	30.016
948	39.184	10726.4	8552.31	11299.3	54.211	33.657		948	26.122	10604.2	8608.14	11468.3	32.856	21.768		948	6.531	10109.4	9653.17	10331	41.987	5.125
949	39.184	10693.1	8271.96	11367.7	33.996	32.93		949	32.653	10643.9	8562.56	11420.9	56.094	27.999		949	7.837	10132.5	9319.31	10790.8	28.301	5.625
950	37.878	11073.6	8969.84	11617.1	47.42	31.904		950	16.98	10680.7	9014.28	11363.5	56.31	13.735		950	28.735	11234.5	9461.92	11720.1	57.804	24.309
951	56.163	10895.4	8532.45	11683.6	45	47.589		951	31.347	10585.6	8697.82	11197.7	61.975	26.756		951	30.041	11173.6	9318.06	11697.4	55.081	24.624
952	18.286	10720.6	8760.13	11706.2	34.38	14.617		952	10.449	10489.5	9564.75	11312.7	36.87	7.619		952	10.449	10938.4	9305.92	11738.4	25.346	8.009
953	14.367	10768.2	9169.9	11752.8	29.358	11.656		953	35.265	10664.7	8527.25	11383.7	58.536	29.924		953	15.673	11101.4	9341.33	11608.4	53.842	12.268
954	16.98	10968.9	9175.21	11749.4	58.57	13.394		954	13.061	10623.6	8563.97	11530.7	60.524	10.065		954	18.286	11096	9087.14	11849.5	28.496	15.171
955	49.633	11134	9707.97	11534	74.291	42.211		955	10.449	10335.6	9341.42	11236	35.838	8.459		955	26.122	11008	9028.89	11554.1	75.005	22.085
956	15.673	10920.2	8437.89	11873.7	30.466	12.523		956	22.204	10563.7	8584.48	11624.8	52.651	18.21		956	27.429	10178.1	8005.24	11352.7	90.971	22.479
957	6.531	11195.3	10494.3	11755.6	29.745	5.119		957	32.653	10628.8	8297.37	11411.2	37.03	27.2		957	24.816	10954.6	8455.5	11621.2	-3.24	20.223
958	10.449	10305.3	9310.85	10856.3	24.444	7.672		958	53.551	10530.6	8404.53	11306.9	40.653	46.196		958	14.367	10681.6	8581.33	11756.8	12.095	10.909
959	14.367	10662.8	8754.69	11835.5	13.241	11.088		959	15.673	10417.8	8535.92	11452.5	54.866	12.577		959	15.673	10690.1	9240.02	11644.6	47.49	12.403
960	22.204	11163.8	8992.97	12172.6	40.815	18.456		960	36.571	10548.7	8362.69	11449.4	31.931	30.972		960	9.143	10112.9	9164.33	10745.5	99.462	6.952
961	11.755	10456.7	8693.47	11788.8	28.301	9.374		961	14.367	10190.9	8573.17	11395.6	30.964	11.107		961	14.367	11173.6	10114.8	11562.8	95.528	11.865
962	32.653	10916.5	8575.67	11777.7	34.778	27.828		962	35.265	10382.4	8368	11274.9	39.341	30.047		962	10.449	10227.1	8549.97	11308	101.31	7.77
963	10.449	10927.2	9342.39	11650.8	67.38	8.254		963	41.796	10740.6	8596.56	11410.5	44.132	35.561		963	9.143	10569.5	9486.5	11364.4	83.66	6.899
964	9.143	10798.9	9614.5	11635.9	53.13	6.349		964	35.265	10669.5	9164.81	11127.1	74.157	29.304		964	7.837	10295.9	9602.17	11175.2	56.31	5.494
965	18.286	9924.46	8160.09	11533.5	38.29	15.37		965	13.061	10376.8	8310.91	11751	33.111	10.461		965	23.51	11024.6	9154.58	11691.6	40.101	18.925
966	18.286	10422.1	8270.19	11586.9	48.576	14.395		966	7.837	9876.61	8546.92	10929.3	75.964	6.283		966	27.429	10995.5	8705.31	11826.1	17.526	22.771
967	14.367	10345.7	8351.38	11601	32.005	11.98		967	7.837	9902.71	9357.75	10401.6	53.973	5.182		967	20.898	11000.5	9217.47	11558	48.576	17.274
968	11.755	10632	8685	11509.4	31.608	9.692		968	23.51	10267.9	8198.9	11767.5	15.154	18.944		968	47.02	10845	8528.05	11536.3	87.299	40.426
969	14.367	10415.1	8616.25	11577.3	32.005	11.98		969	7.837	10433.5	9331.92	11408.7	-3.576	6.107		969	14.367	9262.05	7064.43	10832.4	88.091	11.435
970	10.449	9574.02	8085.08	11064	24.444	7.672		970	6.531	10044.7	9497.92	10685.9	24.444	4.603		970	10.449	10685.4	9829.43	11271.1	95.44	8.036
971	44.408	11010.3	8737.92	11735	34.756	37.867		971	6.531	9889.92	9299.75	10387.2	26.565	4.259		971	22.204	10830.2	9381.75	11323.9	97.275	18.05
972	28.735	10664.7	8076.58	11546.8	32.005	23.959		972	7.837	10102.5	9093.42	11075.2	10.62	6.201		972	9.143	10109.5	9893.83	10347.5	96.71	6.521
973	15.673	10597.8	8639.72	11102.7	81.469	12.84		973	11.755	10713.4	8995.31	11660.6	-29.745	9.214		973	7.837	10451.6	10287	10701.9	118.301	5.625
974	16.98	10506.6	8278.67	11605	8.13	13.469		974	6.531	9294.84	8202.97	10117.8	5.194	4.208		974	7.837	10350.5	10129.1	10686.9	116.565	5.963
975	26.122	11084.7	9901.7	11668.5	51.072	21.22		975	6.531	10664.6	9802.08	11136.1	26.565	4.259		975	11.755	10425.5	9640.75	10818.2	99.866	8.893
976	9.143	9747.26	8379.2	10932.1	15.255	7.239		976	6.531	10098.7	9255.72	10668.5	41.987	5.125		976	19.592	10900.7	9173.92	11512.3	87.207	15.638
977	22.204	10972.8	9258.75	11557.7	38.047	18.544		977	11.755	10176	8731.1	11438.9	34.38	8.77		977	22.204	11108.9	9303.53	11530.6	62.904	18.4
978	9.143	9332.34	8195.42	10274.7	59.036	7.404		978	6.531	9809.22	8881.78	10474.2	63.435	4.259		978	16.98	10958.5	9254.33	11459.9	55.408	13.42
979	10.449	9496.75	8449.6	10592.4	34.992	7.75		979	5.224	10241.4	9616.25	10670.2	35.538	3.277		979	16.98	10793.7	9294.9	11736.9	62.7	13.29
980	9.143	10649.4	9356.08	11582	30.964	7.404		980	6.531	10019.8	9384.25	10702.4	30.964	4.443		980	20.898	11143.2	9600.5	11580.1	58.134	16.597
981	10.449	9989.8	8424.25	11107.9	0	8.254		981	5.224	10345.2	9580.58	10833.3	32.005	3.594		981	7.837	11055	10194.2	11708	68.962	5.306
982	14.367	9819.84	8068.65	11129.9	32.005	11.98		982	6.531	9599.77	8407.83	10470.3	26.565	5.111		982	37.878	11189.9	9346.17	11709.5	61.928	32.381
983	6.531	9962.95	8493.03	10877.8	38.66	4.065		983	11.755	10458.6	8677.67	11433.2	34.992	9.3		983	10.449	10474.8	8794.75	11657.6	43.025	7.816
984	9.143	10427	8924.75	11156.2	21.801	6.838		984	18.286	10566.3	8329.11	11809.5	29.197	14.838		984	7.837	10713.5	9362.5	11395.1	37.569	6.248
985	13.061	10218.6	8175.22	11415.8	18.435	10.039		985	9.143	9902.87	9334.75	10661.7	67.62	7.004		985	41.796	11055.1	9306.06	11843.1	63.712	35.266
986	31.347	10794.9	8629.99	11630.1	32.152	26.248		986	20.898	10558.5	8378.56	11783.3	28.301	16.874		986	20.898	10896.1	9251.33	11620.2	88.698	16.766
987	16.98	10238.9	8041.54	11400.3	24.228	13.925		987	24.816	10563.5	8577.93	11633	26.095	20.785		987	37.878	11334.6	9187.17	11915	85.914	32.082
988	14.367	10168.8	8217.06	11186.9	36.254	11.81		988	19.592	10602.1	8363.22	11539.8	42.089	15.914		988	14.367	10654.2	8914.25	11738.3	95.711	11.486
989	9.143	10239.7	9251.6	10983.7	149.036	7.404		989	7.837	10564.7	9727.08	11082.4	33.69	5.494		989	9.143	10324.4	9712.83	10976.2	102.529	7.024
990	30.041	10431.2	8380.16	11345.5	39.987	25.689		990	7.837	10598	9482.19	11332.3	53.973	5.182		990	13.061	10410.6	9158.76	11730.2	62.447	9.883
991	11.755	9783.85	8246.34	10678.4	59.744	8.821		991	5.224	10011.3	9400.08	10682.8	29.055	3.922		991	19.592	10633	9206.86	11483.4	90	16
992	24.816	10415.3	8340.6	11467.8	27.35	20.73		992	6.531	10801	10364.2	11176.7	-24.444	4.603		992	18.286	11021	9135.83	11744.6	92.862	15.257
993	16.98	10377.5	8251.08	11306.8	25.346	13.348		993	10.449	10498.8	8736.22	11558.7	-10.784	8.144		993	26.122	11295.3	9742.33	11683.2	78.69	21.367
994	13.061	10191.8	8655.61	11094.7	-14.931	9.857		994	5.224	10606.2	9634.08	11201.2	39.806	2.975		994	10.449	10717.3	9035.08	11702.1	11.31	7.77
995	35.265	10621.6	7789.52	11432.6	35.395	29.597		995	13.061	10287.1	7842.06	11729.1	2.203	9.912		995	7.837	10334.1	9565.92	11044	7.125	6.143
996	11.755	10123.2	9083.77	10631.2	97.595	9.608		996	16.98	10607.4	8644.53	11504	-8.13	13.469		996	7.837	10588.3	9653.75	11307.1	10.62	6.201
997	14.367	9875.67	8467	10804.9	73.61	11.251		997	16.98	10578.5	8516.11	11462.1	34.114	14.264		997	10.449	10872.9	9735.25	11752	31.43	8.036
998	60.082	10737.9	8383.34	11495.3	47.49	51.679		998	11.755	10483.7	8834.69	11495	48.18	9.712		998	7.837	10391.1	9984	10867.2	36.027	5.182
999	16.98	10651.9	8690.75	11556.5	32.276	14.268		999	14.367	10522.3	8659.32	11622.6	45	11.852		999	20.898	11271.1	9642.53	11795.8	42.274	16.99
1000	9.143	10337.4	9199.61	11414.2	30.964	7.404		1000	18.286	10613.3	8210.31	11624.6	56.725	14.581		1000	48.327	11345.5	9284.92	11842.3	104.29	41.67
1001	16.98	10423	8325.58	11440.7	25.346	13.348		1001	6.531	9981.78	9551.72	10537.3	34.992	4.65		1001	9.143	10473.1	9695.56	11455.6	59.036	6.664
1002	13.061	10254.5	8721.03	11122.4	69.444	10.85		1002	9.143	9542.91	7977.5	10536.7	15.524	7.117		1002	32.653	11253.8	9280	11822.5	77.125	27.354
1003	6.531	10736.3	10104.3	11109.7	33.69	4.578		1003	11.755	10209.2	8826.67	11339.9	41.634	9.175		1003	14.367	10523.2	9191.61	11668.7	66.038	11.256
1004	6.531	9777.26	8482.17	10998.6	33.69	4.578		1004	15.673	10578	8406.44	11606.8	5.194	12.623		1004	18.286	11138.3	9554	11706.1	71.565	14.456
1005	7.837	10070.2	9017.28	10551.7	57.995	5.99		1005	9.143	9635.96	8135.86	11008	11.889	7.397		1005	24.816	11276.4	9626.61	11749.4	75.203	20.883
1006	10.449	10085.9	8626.32	11215.3	45	8.081		1006	15.673	10275.2	7856.81	11540.4	-10.954	12.029		1006	23.51	11283.7	9375.17	11817.1	78.69	19.425
1007	10.449	10106.1	8435.53	11180.1	38.66	8.131		1007	9.143	10107.5	9213.5	10954	51.34	7.318		1007	28.735	11351.5	9773.69	11764.9	76.866	23.471
1008	53.551	10682.9	8525.33	11351.2	55.654	46.14		1008	13.061	10015.5	8447.97	11333.2	0	10.667		1008	20.898	11190.3	9413.5	11796	70.346	16.99
1009	14.367	9984.41	7818.91	11225.6	36.254	11.81		1009	10.449	10619.3	9398.17	11397.1	-32.905	7.714		1009	15.673	11454.9	10185.5	12088.3	63.435	12.778
1010	11.755	9923.19	8657.81	11335.4	33.69	9.157		1010	10.449	10084	9156.25	11092.8	-24.228	8.355		1010	16.98	10730.1	9304.75	11716.8	98.13	13.469
1011	11.755	9572.26	7893.16	10784.6	21.038	8.843		1011	27.429	10539.5	8461.83	11333.9	-40.914	22.685		1011	16.98	11224.4	9667.86	11842.2	110.376	14.223
1012	13.061	10064.1	8397.01	11331	28.072	10.794		1012	10.449	10532.4	9459.61	11215.2	49.086	7.562		1012	15.673	10921.1	9567.23	11582.9	83.29	13.042
1013	7.837	9658.53	8829.31	10429.2	35.538	5.462		1013	13.061	10383.8	8320	11557.9	-20.556	9.765		1013	13.061	10937.4	9464.51	11795.5	76.504	9.794
1014	7.837	9928.87	8879.86	10560.4	23.962	6.253		1014	13.061	10085.9	7514.75	11550.7	-10.491	10.461		1014	13.061	10890.1	9186.78	11555	92.203	9.912
1015	5.224	9956.64	9312.5	10551.2	9.462	3.862		1015	22.204	10749.5	8426.08	11665	26.03	18.23		1015	11.755	10643.7	9424.75	11415.2	45	8.62
1016	7.837	9703.74	8540.48	10686.3	32.005	5.99		1016	22.204	10630.3	8703.17	11546.7	45	18.317		1016	9.143	10482.2	9500.17	11302.1	45	6.465
1017	3.918	9614.93	8778.64	10433.8	45	2.694		1017	19.592	10378	8424.84	11415.6	27.824	15.507		1017	20.898	11076.5	9264.37	11720	35.838	16.917
1018	10.449	10342	8605.48	11457.1	22.62	8.254		1018	19.592	10564.8	8560.97	11601.2	27.181	15.845		1018	19.592	11175.1	9467.67	11885.2	47.816	16.452
1019	22.204	10719.6	9382.58	11414.9	57.381	18.845		1019	7.837	9819.24	9227.92	10328.3	79.38	6.201		1019	14.367	10709.6	9449.08	11266.5	65.225	10.909
1020	6.531	10470.1	9279.42	11215	29.745	5.119		1020	28.735	10451.4	8716.5	11128.3	88.182	24.012		1020	23.51	11081.9	9615.27	11638.5	53.807	19.354
1021	7.837	9260.83	8290.44	9945.14	35.538	5.462		1021	35.265	10471.2	8702.58	10970	67.094	29.363		1021	27.429	11104.1	9266.63	11590.5	56.31	23.35
1022	6.531	9728.44	8724.43	10621.7	7.125	5.119		1022	43.102	10492.2	7817.5	11216.9	50.964	36.293		1022	11.755	10417.8	9619.75	11523.7	59.036	8.885
1023	9.143	9220.5	8470.07	10019.2	11.31	6.475		1023	10.449	10291.3	9412.73	10974.4	46.975	7.816		1023	24.816	11073.7	9480	11486.8	90	20.571
1024	3.918	9829.03	9487.6	10308.3	26.565	2.839		1024	13.061	10782.9	9316.08	11426.5	30.579	9.735		1024	28.735	11134.3	9741.08	11575.6	91.79	24.393
1025	6.531	9680.38	8385.71	11027	23.199	4.835		1025	9.143	9914.99	8985.56	10342.8	47.121	7.278		1025	18.286	10881	9239.39	11515.6	51.34	14.636
1026	31.347	10670.8	8568.28	11634.1	32.152	26.248		1026	11.755	10090.3	8952	11024.9	-16.26	9.524		1026	36.571	11053.5	9340.61	11592.4	83.581	30.668
1027	19.592	10530	8202.49	11642.7	36.87	15.873		1027	10.449	10523.3	8919	11379.3	14.744	7.485		1027	9.143	10679.6	9289.39	11320.8	29.358	6.993
1028	24.816	10473.9	8215.45	11574.6	31.264	20.798		1028	10.449	10316.4	8916.28	11045.8	29.055	7.844		1028	14.367	10472.4	8849.83	11370.1	47.603	11.865
1029	43.102	10236.3	7947.32	10948.8	37.875	36.196		1029	52.245	10511.8	8599.55	11025.8	44.31	44.719		1029	9.143	10065.1	9321.2	10867.2	66.371	6.653
1030	37.878	10707	8345.16	11681	40.236	32.437		1030	54.857	10612.1	9259.75	11011.5	80.074	46.409		1030	24.816	11064.7	9386.61	11647	88.958	20.956
1031	35.265	10737.5	8248	11616.3	34.695	30.117		1031	36.571	10523.7	8885.58	10907.5	67.543	30.916		1031	43.102	11295	9399.25	11746.6	93.614	36.263
1032	20.898	10318	8099.2	11687.9	37.304	16.762		1032	9.143	10393.1	9739.22	10906.7	90	6.476		1032	52.245	11252.3	9252.5	11622.2	91.469	44.586
1033	18.286	10817.9	9194.29	11657.2	25.463	14.768		1033	37.878	10432	8800	10859.4	65.833	32.569		1033	7.837	10501.3	10284.2	10773.7	116.565	5.963
1034	10.449	9902.32	8237.8	11366.7	28.61	7.956		1034	18.286	10288.6	8469.33	10964.5	62.103	14.656		1034	20.898	10968.8	9256.61	11494.2	49.399	17.561
1035	18.286	10430.3	8479.47	11767.6	50.194	14.877		1035	28.735	10463.4	8613.08	11208	51.34	24.393		1035	24.816	11210.5	10083.4	11521.8	55.713	20.287
1036	10.449	10097.3	8430.38	11193.5	38.66	8.131		1036	60.082	10543.8	8750.25	10888.9	52.457	51.889		1036	16.98	10889.8	9434.25	11544	107.447	13.976
1037	23.51	10645.5	8110.39	11763.6	35.754	19.559		1037	13.061	10231.7	9361.5	10935.9	62.447	9.883		1037	9.143	10922.7	10239.8	11487.7	107.354	6.386
1038	47.02	10981.9	8833.67	11972.9	35.433	40.521		1038	57.469	10420.9	8199.67	11052.9	0.448	48.763		1038	30.041	11186	9471.33	11685.8	77.471	24.585
1039	24.816	10929	9077.25	11695.7	32.735	21.134		1039	15.673	9965.48	8004.56	11185.7	43.727	12.125		1039	22.204	10979.9	9375.5	11546	93.504	18.702
1040	58.775	10685	8066.28	11614.2	38.32	50.175		1040	20.898	10551.5	9033	11151.8	53.13	17.143		1040	14.367	10819.3	9528.17	11337.1	86.309	11.834
1041	26.122	9946.45	8064.4	11034.3	17.354	21.286		1041	16.98	10522.1	8969.83	11248.8	51.843	13.565		1041	11.755	10482.6	9804.22	10964.7	82.569	8.836
1042	16.98	10548.4	8272.19	11471	5.44	13.394		1042	27.429	10362.9	8586.58	10900.9	54.462	22.94		1042	10.449	10623.3	9939.65	11121.5	87.138	7.629
1043	22.204	10700.4	8481.39	11928.2	43.603	18.413		1043	24.816	10364.3	8577.78	10978.1	62.488	20.617		1043	7.837	10244	9518.42	11113.9	52.431	6.248
1044	16.98	10828.1	8599.35	11805.8	50.528	13.983		1044	7.837	10138.3	9515.48	10782.9	8.13	5.387		1044	23.51	11030.7	10342.7	11375.8	76.759	19.959
1045	18.286	10431.9	8243.79	12086.8	23.199	14.506		1045	10.449	9900.36	8463.17	10909.9	11.31	7.77		1045	24.816	10861.3	9219.25	11478.3	53.973	20.726
1046	14.367	10639	8528.3	11791.6	23.629	11.088		1046	10.449	9983.06	8265.81	10913.5	8.13	8.081		1046	19.592	11145.3	9492.75	11627.2	45.971	15.895
1047	20.898	10646.2	8428.56	11826.2	40.365	16.666		1047	5.224	10508.2	10142.3	10888.7	35.538	3.277		1047	19.592	11156.1	9480.72	11567.1	36.027	15.545
1048	18.286	10722.7	8601.18	11833.2	39.806	14.877		1048	11.755	10456.3	9378.42	11060.4	67.751	9.055		1048	13.061	10660	9180.92	11360.1	75.466	10.626
1049	14.367	10191.3	8016.64	11696.2	40.601	11.707		1049	13.061	10214.6	8702.06	11024.7	62.447	9.883		1049	9.143	10696.1	9942.36	11182.7	71.565	7.228
1050	20.898	10646.3	8433.55	11876	31.329	17.096		1050	13.061	10091.3	8447.94	11117.4	-6.116	10.728		1050	10.449	10568.4	8982.08	11297.6	36.87	7.619
1051	19.592	10851.2	8392.25	11791.5	15.642	16.483		1051	16.98	10025	8001.52	11140.7	-11.004	13.971		1051	35.265	11119.2	9596.08	11531.1	41.326	29.422
1052	7.837	10065.1	8700.03	11245.1	26.565	5.679		1052	18.286	10315.7	8562.67	11274	24.567	14.66		1052	56.163	11039.5	9552.75	11362.2	87.709	47.657
1053	11.755	10606.8	8700.97	11700.6	36.87	9.524		1053	13.061	10390	9449.75	11138.6	34.287	10.144		1053	20.898	10689.3	9250.53	11212.9	87.51	17.54
1054	15.673	10367.3	8268.68	11627.9	39.094	13.089		1054	36.571	10441.9	8528.33	11062.4	33.495	31.063		1054	9.143	10070.8	9112.08	10800.4	-6.71	6.521
1055	23.51	10746.6	8178.4	12000.5	43.668	19.31		1055	7.837	10093.4	9306.75	10725	29.745	6.143		1055	41.796	10960.9	9959	11261	83.108	34.919
1056	11.755	10650.5	9532.93	11614.7	31.608	9.692		1056	31.347	9909.35	7035.45	11083.9	3.27	26.71		1056	20.898	10603.5	8997.44	11101.7	83.797	17.627
1057	14.367	10749.9	8660.91	12009.1	30.964	11.107		1057	18.286	9925.36	7980.89	10823.3	35.707	15.013		1057	7.837	9787.92	9151.72	10238.1	59.744	5.292
1058	43.102	10498.1	7864.14	12004.3	30.114	36.699		1058	33.959	10302.5	8111.96	10909	5.404	28.316		1058	10.449	10170.5	9087.25	10921.4	75.964	7.854
1059	49.633	11004.7	8494.91	11909.4	36.347	41.78		1059	14.367	9917	8416.5	10632	-14.036	10.995		1059	18.286	9587.77	7304.23	10818.2	87.064	14.877
1060	45.714	11006.9	8460.8	11859.9	42.337	38.652		1060	37.878	10249.1	8528.89	10706	70.074	32.417		1060	11.755	10095.6	8916.83	10889.3	99.866	8.893
1061	60.082	10784.9	8038.09	11928	37.999	51.566		1061	16.98	10154.7	8175.53	10910.3	14.826	13.398		1061	27.429	10689.8	9155.72	11034	86.121	22.528
1062	56.163	11099.5	8891.48	11922	34.114	47.547		1062	19.592	10104.8	8166.08	11044.8	1.332	16.385		1062	9.143	10214.9	8538.83	11262	28.072	6.476
1063	15.673	11031.4	9239.39	11854.5	57.095	12.856		1063	20.898	10437.2	8685.67	11153.9	36.607	16.61		1063	7.837	10332.3	9482.5	10841	53.973	5.182
1064	15.673	11014.3	9132.06	11952.6	36.87	12.698		1064	7.837	9704.85	9065.17	10340.8	74.055	5.547		1064	20.898	10725.6	9172	11269.1	74.745	17.374
1065	19.592	10900.5	8811.08	11970.1	28.61	15.911		1065	6.531	9798.39	8701.64	10549.8	28.61	4.773		1065	9.143	10413.7	9145.83	11076.9	25.017	6.306
1066	22.204	11006.1	8711.46	12200.6	34.824	17.789		1066	18.286	10284.1	9006.08	10879.7	42.955	15.095		1066	6.531	10005.8	8853.42	10917.6	12.995	5.083
1067	24.816	10792.5	8638.39	11746.2	51.34	20.327		1067	7.837	8705.87	8054.17	9266.83	45	5.387		1067	7.837	10012.3	9610.58	10381.4	85.914	5.347
1068	14.367	10554.9	8252.85	11980	32.005	11.98		1068	19.592	10215.5	8146.86	10919.3	-1.364	16.005		1068	9.143	10045.9	9373.58	10858.4	30.964	6.664
1069	40.49	11105.2	8517.26	11808.3	34.287	33.812		1069	9.143	9616.72	8955.33	10520.2	20.556	6.51		1069	48.327	11034.7	9436	11398.5	82.02	41.16
1070	19.592	10788.6	8742.25	11693.3	43.363	15.72		1070	9.143	9291.11	8225.33	10245.6	3.013	7.248		1070	10.449	10376.8	9192.17	11068.6	53.13	7.619
1071	11.755	10843.7	9352	11975.9	50.711	9.024		1071	11.755	10189.2	8943.11	10927.1	-22.249	9.055		1071	7.837	10244.4	9240.25	10683.1	56.31	5.494
1072	13.061	10399.3	8831.44	12054.8	45	9.877		1072	10.449	10036	8991	10480.7	49.086	7.562		1072	7.837	9975.05	8972.67	10797.2	4.086	5.347
1073	10.449	10922.1	9147.92	11894.2	41.987	8.542		1073	14.367	10021.1	8110.78	11044.1	11.689	11.282		1073	11.755	10225.6	8615.89	11314.8	-2.49	8.77
1074	19.592	10839.2	8777.78	12029	33.69	16.025		1074	49.633	10726.8	8529.58	11326.7	46.109	41.761		1074	14.367	10691.2	9619.5	11284.7	78.69	11.655
1075	15.673	9226.3	7952.13	10749.1	43.025	13.027		1075	74.449	10508.5	8353.54	11022.8	91.017	64.391		1075	23.51	10502.5	9399.25	11006.8	87.754	19.444
1076	15.673	10772.4	8505.92	11845.9	57.095	12.856		1076	7.837	9886.34	9033.06	10686.9	45	5.387		1076	10.449	10238.1	9340	10826.5	73.301	7.955
1077	14.367	10256.6	8346.8	11888.6	38.157	11.304		1077	13.061	9921.27	8494.42	10931.8	34.287	10.144		1077	18.286	10831.3	9735.19	11283.3	79.287	14.345
1078	7.837	11209	9942.78	12004.6	40.601	5.854		1078	10.449	9843.65	9093.63	10618.7	63.435	7.667		1078	28.735	10854.8	9294.39	11559.5	87.316	24.408
1079	49.633	10997.6	8616.1	11874.3	51.072	42.44		1079	30.041	10212.6	9105.14	10885.9	58.736	24.957		1079	9.143	10149.4	9413.25	10662.2	90	6.476
1080	20.898	10790.6	8611.25	12142.6	38.991	17.155		1080	9.143	9877.06	8937.5	10622.8	49.399	7.024		1080	10.449	10586.9	9696.42	10968.4	87.274	8.009
1081	52.245	11364.2	8549.93	12059.7	39.289	45.12		1081	20.898	10126.3	8610.25	10971.4	37.875	17.374		1081	28.735	10867.4	9233.47	11260.4	82.875	24.571
1082	48.327	11255	9053.42	12198	40.03	41.46		1082	22.204	10162.2	8629.83	11056	47.49	18.604		1082	27.429	10920	9694.83	11238.6	84.382	23.35
1083	6.531	10448.6	9279	11276.7	33.69	4.578		1083	10.449	10010.3	8849.42	10606.7	30.466	7.514		1083	9.143	10303.4	9158.5	11197.5	40.601	7.024
1084	10.449	10634.8	9142.67	12010.3	41.634	7.645		1084	11.755	10242.5	8841.53	10954.4	36.384	8.991		1084	13.061	10445.1	9263.67	11329.5	34.287	10.144
1085	9.143	10133.5	9349.43	10994.5	30.964	7.404		1085	7.837	9690.46	9129.92	10339.2	3.814	5.727		1085	11.755	10648	9559.67	11350.8	61.189	8.695
1086	9.143	10531.5	9333.12	11564.5	53.13	6.349		1086	10.449	10183.4	9327.11	10988	-22.834	7.854		1086	6.531	10804	9685.72	11402.7	33.69	4.121
1087	9.143	10362.3	8623.81	11735.5	29.055	6.537		1087	9.143	10123.1	9605.06	10689.5	33.69	6.868		1087	36.571	11103.3	9647.75	11534.9	93.576	30.536
1088	9.143	11085.4	10237.6	11723.9	29.055	6.537		1088	16.98	10016.9	8682.39	10808.9	43.831	13.202		1088	11.755	10808.7	9434	11382.8	96.843	9.592
1089	6.531	11016.7	10407	11384.8	33.69	4.578		1089	32.653	10346.6	8718	10757.7	87.647	27.833		1089	6.531	9975.87	9704.83	10304.8	70.017	4.459
1090	11.755	10711.3	9003.31	11924.5	0	8.889		1090	23.51	10212.3	8218.83	11102.1	19.885	19.04		1090	10.449	9975.77	8663.42	10964.5	57.095	7.714
1091	11.755	10559.3	8855.69	11882.1	0	8.889		1091	13.061	8447.74	7730.96	9295.75	61.557	10.398		1091	16.98	10890.3	9465.17	11531.4	61.26	13.469
1092	11.755	11139.5	9516.32	12210	4.086	8.912		1092	11.755	10214.8	9154.17	10943.8	40.101	9.463		1092	13.061	10989.2	9786.83	11435	45	10.775
1093	9.143	10599.2	10059.7	11246.1	-5.711	6.381		1093	15.673	10099.9	8559.5	10838.2	51.072	12.732		1093	11.755	10349.6	9450.12	11254.5	48.18	9.712
1094	10.449	9903.63	8374.27	10766.2	-9.462	7.724		1094	54.857	10016.6	7378.99	10649.9	82.589	47.252		1094	57.469	11192.4	9607.67	11520	53.578	48.763
1095	14.367	10576	8648.83	12085.6	30.964	11.107		1095	11.755	9712.87	8902.11	10649.5	7.431	8.836		1095	10.449	10502.6	9566.25	11392.7	40.914	7.562
1096	11.755	10494.8	9177.44	11980.3	31.608	9.692		1096	9.143	9318.59	8483.42	10096.5	-25.201	7.157		1096	43.102	11028.3	9418.06	11373.3	52.284	36.118
1097	19.592	10941.4	8802.64	12244.6	34.992	15.5		1097	9.143	8903.01	7156.78	10017.1	47.291	6.74		1097	40.49	10970.7	9158.14	11329	46.332	34.759
1098	44.408	11421.3	10348.6	11886.3	78.311	37.605		1098	27.429	10302	8667.5	10839	25.253	22.324		1098	26.122	10752.5	9117.14	11153.8	54.118	22.099
1099	43.102	11200.2	8688.64	12024.6	31.477	36.479		1099	23.51	10228.6	8298.92	11037.9	46.637	18.864		1099	15.673	10516.3	8602.67	11190	8.366	13.092
1100	24.816	11199.6	10128.1	11751.9	68.839	21.106		1100	65.306	10157.8	8274.33	10778.9	-19.179	55.661		1100	23.51	10652.7	8747.42	11247.1	2.246	19.444
1101	47.02	11295.3	8685.44	12022.1	59.349	39.854		1101	41.796	10083.1	7347.22	10871	-8.13	35.019		1101	44.408	10781.6	9322.81	11227	87.663	37.364
1102	27.429	11284.2	8780.62	12278.2	38.157	22.609		1102	31.347	10158.4	8320.42	10952	24.305	25.916		1102	24.816	10651.6	9243.47	11176.6	86.878	20.984
1103	53.551	11421.1	9039.27	12049.9	54.09	45.467		1103	22.204	10027.6	8407.08	10996.9	14.036	18.848		1103	10.449	9935.19	8776.92	10952	5.711	7.657
1104	36.571	11140.8	8825.45	12053.5	49.145	31.059		1104	37.878	10218.3	8976.17	10520.5	81.87	32.325		1104	15.673	10554.6	8790.14	11220.1	37.875	13.031
1105	18.286	11096.9	8714.5	12096.3	51.71	15.37		1105	35.265	10195.7	8874.75	10587	89.265	29.717		1105	13.061	10442.4	9120.06	10914.7	81.87	10.775
1106	9.143	10397.5	9145.13	11691.8	11.31	6.475		1106	18.286	9282.54	7597.53	10358.5	85.601	14.901		1106	44.408	10681.2	9168.79	11116.4	88.264	37.732
1107	10.449	10330.5	8527.56	11849.1	48.013	8.542		1107	18.286	8906.35	7108.96	10795.7	37.476	14.401		1107	24.816	10650.4	9143.58	11008.1	99.462	20.855
1108	9.143	11188.8	9818	12028.6	48.814	6.749		1108	11.755	9895.42	8727.5	10867.2	85.236	9.175		1108	23.51	10430.3	8551.86	11276.1	7.815	19.611
1109	9.143	10035.5	9163.51	10793.6	10.305	7.099		1109	15.673	9858.93	8831.67	10359.8	79.38	12.403		1109	19.592	10483.3	8626.44	11249.8	24.775	16.363
1110	10.449	11203.7	9138.56	12136.3	34.992	7.75		1110	10.449	9677.53	8766	10347.7	32.905	7.714		1110	56.163	10639.5	7356.75	11129.6	52.125	47.779
1111	11.755	10603.2	9554.25	11876.1	36.027	8.636		1111	11.755	9787.89	8169	10561.4	-9.09	9.645		1111	18.286	10540.6	8871.61	11280.4	29.197	14.838
1112	7.837	10590.4	8742.21	11822.9	32.005	5.99		1112	49.633	10019.5	8182.25	10736.8	0	42.286		1112	19.592	10618.2	8936.25	11279.9	36.027	15.545
1113	9.143	11000.1	9746.47	11598.1	56.31	6.868		1113	15.673	9836.04	8385.61	10713.9	34.16	12.891		1113	26.122	10806.2	8835	11347.8	39.289	21.657
1114	11.755	10809.4	9128.33	12010.4	50.711	9.024		1114	27.429	10006.8	8457.11	10635.2	44.31	22.36		1114	28.735	10737.8	9322.44	10986.2	66.682	24.06
1115	16.98	10819	8097.61	12007.2	37.405	13.588		1115	37.878	9808.48	7964.33	10472.6	-16.04	31.711		1115	27.429	10576.8	9139.86	11134.4	92.862	22.886
1116	13.061	10643.1	9265.19	11713.2	50.194	9.918		1116	32.653	9961.27	8678.58	10273.2	77.905	27.272		1116	15.673	10305.8	8571.92	10963	13.627	12.936
1117	10.449	10720.5	9012.72	11869	32.471	8.278		1117	18.286	9885.67	8553.59	10786.7	52.524	14.401		1117	19.592	10329.8	8693.36	11289.1	18.853	16.505
1118	14.367	10567.9	8570.85	11952.5	12.529	11.707		1118	6.531	9437.7	8588.5	10114.8	48.013	5.125		1118	16.98	10180.2	8734.35	11019	7.696	14.223
1119	11.755	10492.5	8905.81	11504.7	47.726	9.439		1119	7.837	8793.79	7702.81	9387.14	39.289	5.414		1119	13.061	10187.5	9454.92	10718	111.038	10.612
1120	16.98	10534.7	8787.35	11738.9	48.814	13.499		1120	9.143	8778.85	8284.11	9577	86.987	7.248		1120	13.061	9997.92	8454.67	10701.8	49.399	10.537
1121	7.837	10196.7	8808.89	11562.7	23.962	6.253		1121	7.837	9296.33	8592.36	9797.05	30.256	5.292		1121	7.837	10118.6	9359.58	10460.3	75.964	6.283
1122	10.449	10589	9522.35	11812.8	4.399	8.278		1122	11.755	8876.66	7499.28	10094.5	-14.621	9.055		1122	10.449	9930.91	8967.31	10581.2	22.834	7.854
1123	15.673	10812.7	8353.96	12200.9	14.036	13.089		1123	9.143	9388.99	8581.5	10151.6	32.005	7.188		1123	11.755	9682.65	8380.5	10662.2	-4.574	9.554
1124	13.061	10521.3	8546.6	11792.5	50.194	9.918		1124	24.816	9182.08	6840.47	10629.4	33.389	20.075		1124	30.041	10375	9091.5	10747.3	15.479	25.694
1125	40.49	11113.8	8314.28	12042.2	40.486	34.227		1125	11.755	9917.12	8484.58	10763.4	21.371	9.409		1125	10.449	9626.01	8588.39	10019.3	92.603	8.39
1126	20.898	10092.7	7044.49	12136	37.694	17.653		1126	11.755	9909.34	8987.83	10735.4	31.759	9.409		1126	33.959	10184	8504.94	10638.2	61.39	28.64
1127	16.98	11050.1	8373.19	12222.5	48.814	13.499		1127	15.673	9891.15	8587.53	10751.9	41.348	12.686		1127	9.143	9813.07	9135.83	10214.4	102.529	7.024
1128	44.408	11131.8	8509	11935.5	42.274	37.755		1128	11.755	9080.82	8269.76	9635.67	101.31	9.712		1128	10.449	10318.4	9984	10517.6	101.31	7.77
1129	19.592	10940.7	7990.46	12065.5	4.574	15.924		1129	15.673	9924	8859.11	10397.7	88.21	12.196		1129	31.347	10143.5	8527.29	10867.1	32.989	25.888
1130	11.755	10580	8354.58	11989.4	23.199	9.671		1130	19.592	9724.98	8580.14	10338.8	77.32	15.619		1130	18.286	10195.4	8635.16	10949.7	41.76	14.3
1131	9.143	10664.7	8840.07	11666.6	-30.964	7.404		1131	14.367	9644.55	8180.78	10747.5	3.945	11.074		1131	11.755	9714.28	8518	10562.2	31.759	9.409
1132	19.592	10657.6	8080.19	11641.1	-30.579	16.225		1132	44.408	9025.54	6978.92	9940.61	28.379	37.67		1132	103.184	10553	8561.45	11139	4.927	88.709
1133	9.143	10167.6	8356.83	11427.6	-15.255	7.239		1133	15.673	8632.49	6921.29	9779.59	28.887	12.618		1133	19.592	9901.51	8277.85	10996.6	65.898	15.859
1134	39.184	10905.3	8082.9	11792.3	0	33.651		1134	32.653	8801.72	6755.12	9689.71	4.764	27.524		1134	13.061	10289.3	8874.75	11038.4	33.111	10.461
1135	11.755	11179	9679.89	12324.1	33.69	9.157		1135	14.367	8572.95	6942.68	9783.55	3.814	11.454		1135	22.204	10730.7	10009.2	10969.2	90	18.286
1136	9.143	10562.1	8963.73	11814.4	63.435	7.099		1136	10.449	8201.28	6375.19	9484.66	20.225	7.714		1136	58.775	10753.2	8577.5	11288.3	46.548	49.852
1137	35.265	11133.2	8681.35	11920.1	75.069	29.57		1137	11.755	9049.77	7978.81	9712.67	-4.97	8.795		1137	11.755	9784.27	8523.1	10971.9	40.101	9.463
1138	28.735	10954.2	8473.29	12150.4	27.897	24.426		1138	10.449	8578.7	7275.77	9764.23	29.055	7.844		1138	33.959	10580.3	8502.25	11114.2	50.492	28.144
1139	10.449	10570.1	9465.85	11930.9	26.565	8.518		1139	48.327	9196.26	7401.17	9651.73	-9.111	40.897		1139	14.367	10281	8894.17	10794	67.834	11.107
1140	6.531	10475.3	9666.61	11172.2	7.125	5.119		1140	40.49	8962.4	6985.47	9669.97	-7.046	34.163		1140	24.816	10383.1	8935.08	10743.3	79.315	20.547
1141	11.755	9938.45	9015.96	11104.6	4.086	8.912		1141	44.408	9008.58	7645.08	9619.79	4.62	37.837		1141	10.449	9726.41	8599	10634.7	58.57	8.036
1142	9.143	10012.5	8285.44	11689.1	11.31	6.475		1142	16.98	9042.7	7164.75	10014	37.185	13.867		1142	9.143	10084	9440.86	10523.4	93.013	7.248
1143	23.51	11409.1	9746.55	12145.5	39.56	18.941		1143	11.755	9493.75	7461.5	10545	64.44	9.712		1143	19.592	10329.6	8752.67	10971.4	46.909	16.171
1144	26.122	11292.2	9184.67	12334.5	27.3	22.15		1144	11.755	9202.14	8153.25	10171.7	4.764	9.175		1144	9.143	9976.59	8792.22	10842.9	42.709	6.74
1145	43.102	11265.5	8738.81	12305.4	38.047	37.087		1145	11.755	9380.23	7656.5	10273	27.646	9.031		1145	11.755	9922.82	8555.17	10672.3	36.384	8.991
1146	14.367	10805.6	8440.11	12150.1	36.254	11.81		1146	10.449	8993.58	7465.25	10353.7	21.801	8.206		1146	13.061	9883.61	8569.28	10975.6	39.289	10.829
1147	10.449	11091.4	9166.88	12351.9	4.399	8.278		1147	9.143	8517.44	6828.17	9769.33	51.843	6.783		1147	15.673	10517.7	9384.25	11080	86.424	12.214
1148	10.449	10328.8	8760.61	12042.7	77.005	8.471		1148	30.041	9393.56	7104.58	10667.1	23.085	25.261		1148	52.245	10684.9	8749.5	11205.8	39.118	44.682
1149	40.49	11077.9	8352.44	12127.2	33.69	34.339		1149	67.918	9387.74	7234.92	10363.7	17.731	58.793		1149	15.673	9468.72	8051.27	11008.2	45	12.391
1150	30.041	10640.9	8333.89	12209.1	32.471	24.835		1150	16.98	9266.18	7642.75	10288.2	21.501	13.512		1150	23.51	10475	9002.83	10920.5	82.185	19.611
1151	13.061	11230.4	9578.13	12225.4	57.265	10.567		1151	18.286	8825.03	7009.17	10354.1	36.87	15.238		1151	40.49	10771.3	9045.67	11118.1	58.928	34.692
1152	14.367	9406.58	7751	11630.2	76.759	11.088		1152	14.367	8888.99	6610.25	10208	59.349	11.956		1152	35.265	10682.7	8952	11232.3	50.29	29.217
1153	11.755	10625.8	8841.58	12084.6	66.801	9.671		1153	60.082	9096.79	6640.25	10232.9	53.216	50.895		1153	15.673	10240.8	8794.55	11138.7	52.431	12.496
1154	7.837	10454.7	9251.56	11389.9	54.462	5.462		1154	10.449	8739.64	7219.58	9579.69	16.699	7.955		1154	18.286	10366.7	8670.75	11230	52.253	14.935
1155	11.755	10636.1	8607.36	12142.9	31.608	9.692		1155	10.449	8861.75	7504.64	9797.63	60.945	7.844		1155	16.98	10463.6	8814.92	11170.9	67.011	13.656
1156	40.49	10493.5	7057.54	11416.8	33.69	34.339		1156	5.224	9150.9	8953.14	9468.45	29.055	3.922		1156	18.286	10265.4	8470.54	11082.2	29.197	14.838
1157	40.49	10918.9	8328.37	12131	28.009	33.8		1157	54.857	9009.05	7586.25	9387.19	91.863	46.882		1157	20.898	10433.4	8563.19	11323	19.231	17.349
1158	33.959	11143.6	8824.13	12052.6	57.724	28.536		1158	23.51	9697.35	7389.61	10983.2	60.396	19.279		1158	20.898	10500.9	8887.09	11148.3	39.644	17.316
1159	19.592	11065.6	8484.38	12114	54.462	16.385		1159	9.143	9577.65	8530.58	10296.7	56.31	6.868		1159	16.98	10172.2	8751.41	11016	77.125	13.677
1160	35.265	11169.8	8625.34	12146.8	77.471	29.268		1160	10.449	9231.85	7838.78	10175.2	84.806	8.416		1160	14.367	9587.64	8220.19	10692.4	88.152	11.816
1161	9.143	10560.7	9353.54	11597.1	59.036	7.404		1161	49.633	9584.56	7318.23	10722.5	86.934	42.728		1161	15.673	10364	8789.33	10845.9	82.875	12.285
1162	18.286	10630.1	8589.25	12155.1	25.463	14.768		1162	30.041	9592.77	7410.43	10811.5	77.471	24.585		1162	26.122	9932.88	8157.41	11104.4	73.78	21.821
1163	23.51	10782.9	8032.06	12150	59.349	19.927		1163	9.143	9622.12	8311.89	11042.4	51.34	7.318		1163	11.755	10532	8909.58	11150.8	45	9.159
1164	36.571	11038.4	8042.46	12093.7	31.759	31.363		1164	11.755	9709.31	8069.17	10817.3	-31.759	9.409		1164	18.286	10576.4	8809.75	11228.6	42.955	15.095
1165	13.061	11000.8	8773.62	12137.9	82.875	10.238		1165	9.143	9669.08	8332.69	10782.5	70.56	6.868		1165	11.755	9846.14	8770.15	10847.8	49.899	9.463
1166	16.98	10665	8339.28	11730.9	95.44	13.394		1166	9.143	9502.87	8449.63	10346.6	57.265	6.34		1166	15.673	10463.1	9267.83	11173.8	66.571	12.455
1167	14.367	11027.4	8716.65	12216.5	64.799	11.929		1167	9.143	9408.25	8028.25	10476.1	27.897	7.328		1167	19.592	10646.8	9081.08	11205	59.265	16.399
1168	66.612	11048	8520.55	12249.8	27.135	57.076		1168	13.061	9577.18	7734.79	10965.9	47.862	10.788		1168	11.755	10145.8	8694.75	11073.8	55.62	8.77
1169	13.061	10476.9	8560.43	12176.1	63.435	9.938		1169	11.755	9496.23	7803.92	10736.4	48.576	8.637		1169	22.204	10649.9	8633.92	11245.8	53.366	18.514
1170	60.082	11007.3	8161.09	12089.5	29.745	51.189		1170	19.592	10123.6	7661.08	11271.7	45	15.624		1170	9.143	9796.73	8413.67	10722.8	36.254	7.086
1171	50.939	11070	8290.67	12364.3	34.38	43.851		1171	20.898	9951.27	7533.41	11243.6	42.357	17.528		1171	23.51	10770.3	8741.75	11393.7	52.028	19.813
1172	15.673	10251.4	8211.99	12047.8	42.879	12.13		1172	20.898	9780.37	7888.31	11335.6	44.091	16.973		1172	20.898	10698.4	8608.92	11399.6	34.38	17.54
1173	6.531	10966.4	9820	11789.9	29.745	5.119		1173	15.673	9760.24	7688.34	11147.4	34.16	12.891		1173	15.673	10319	8600.75	11488.1	45	12.93
1174	6.531	10536.2	8923.64	11564.6	29.745	5.119		1174	11.755	10106.3	8046.33	11303.5	33.024	9.087		1174	41.796	10757.4	9348.17	11091.3	91.828	35.828
1175	9.143	10081.4	8406.25	11763.9	68.199	6.838		1175	15.673	9869.66	7723.92	11052.1	73.142	13.136		1175	50.939	11084.1	9529.75	11407	83.379	42.953
1176	10.449	10680.2	8823.63	12046.3	57.529	8.278		1176	7.837	9305.18	8398.06	10361.1	37.569	6.248		1176	39.184	10877	9151.34	11299.6	80.647	32.817
1177	13.061	10401.1	8679.94	12020.9	49.764	10.812		1177	14.367	10022.6	7825.28	11080.2	30.651	11.956		1177	10.449	10569.2	9418.5	11330.3	70.71	8.072
1178	10.449	10778.8	10099.8	11283.5	4.764	7.645		1178	14.367	10299.5	8017.25	11521.9	36.469	10.896		1178	10.449	10431.8	9606.4	11219.5	65.772	8.355
1179	6.531	10609.8	9685.88	11591.5	29.745	5.119		1179	13.061	9738.16	7784.69	11214.9	30.256	10.585		1179	11.755	10519.8	9101.81	11329.5	70.821	9.277
1180	14.367	10302.9	8852.48	11561.1	22.38	11.673		1180	16.98	9788.24	7478.39	11134.5	4.899	13.382		1180	11.755	10215.4	9005.7	11312.3	48.576	8.637
1181	7.837	10853.8	9440.87	11767	-18.435	6.023		1181	22.204	9921.88	7727.33	11425.3	34.992	18.6		1181	15.673	10814.2	9066.75	11383	47.49	12.403
1182	9.143	10546.5	8652.11	11486	100.305	7.099		1182	23.51	8564.39	6912.93	9735.07	63.435	19.592		1182	9.143	10451.8	9689.27	11282.5	40.601	7.024
1183	7.837	10865.1	10233.5	11690.5	14.036	5.236		1183	37.878	8758.87	6817.52	9839.23	41.121	31.859		1183	22.204	10814.9	9064.72	11458.5	43.315	18.325
1184	11.755	10348.4	8072.14	11756.6	-17.103	8.636		1184	11.755	8384.15	7518.92	9384	9.462	9.269		1184	27.429	10705.9	8906.89	11596.5	36.304	23.163
1185	24.816	10696.7	8226.21	12049.4	-167.661	20.798		1185	18.286	8795.38	6780.75	9926.03	37.747	14.935		1185	18.286	10768.3	8738.42	11528.9	38.884	15.171
1186	61.388	10803.7	8180.73	12003.2	12.529	52.683		1186	15.673	8755.08	7000.67	9740.11	86.424	12.214		1186	15.673	10481.9	8546.1	11394.9	56.31	12.362
1187	11.755	10206.7	8182.35	11626.2	8.13	8.979		1187	37.878	8730.94	6792.27	9828.2	15.852	32.077		1187	20.898	10860.2	10047.8	11291.3	96.203	17.627
1188	9.143	10819.4	8973.34	11882.1	15.255	7.239		1188	52.245	8966.14	6957.14	10127.6	27.44	44.641		1188	10.449	9951.08	8326.33	10633.1	53.13	7.619
1189	9.143	10558.9	8878.77	11609.8	5.194	7.013		1189	22.204	8875.06	6908.26	10075.6	50.194	17.852		1189	7.837	10084.9	9254.42	10832.8	56.31	5.494
1190	6.531	11011.1	9855.78	11722.1	-15.945	4.622		1190	15.673	8992.61	7093.25	10288	31.264	12.479		1190	11.755	9809.33	8829.96	11204.2	46.637	9.432
1191	28.735	11059	9152.02	12148.5	14.036	23.561		1191	16.98	8871.15	6595.36	9974.37	49.574	13.512		1191	27.429	10621.1	9041.33	11355.9	63.869	22.489
1192	30.041	10866	8239.89	11879.1	56.31	25.182		1192	53.551	8992.66	6866.92	10073.6	39.188	45.218		1192	26.122	10504.3	8633.83	10924	78.887	21.741
1193	26.122	10623.4	8359.34	11942.6	36.529	21.334		1193	13.061	8981.73	6934.33	10276.3	27.474	10.734		1193	7.837	9763.86	9156.88	10456.3	74.055	5.547
1194	13.061	10646.6	8432.31	11753	47.49	10.336		1194	13.061	8427.4	7051.35	9988.57	19.799	10.122		1194	44.408	10770.8	9774.36	11165.6	68.839	37.99
1195	9.143	10542.5	8912.3	11510.7	36.87	6.349		1195	13.061	8582.84	7245.39	9434.25	-18.435	10.842		1195	7.837	9405.45	8554.47	10225.7	77.905	5.454
1196	9.143	10511.1	8540.67	11857.6	26.565	7.099		1196	40.49	9220.8	7318.58	9735.19	-9.039	33.945		1196	6.531	9922.82	9668.06	10198.6	116.565	4.259
1197	7.837	11191.4	10420.4	11650.9	45	5.387		1197	15.673	9144.88	7959.87	10176.2	0	12.19		1197	7.837	9477.17	8527.69	10002.2	132.51	6.201
1198	20.898	10583.3	8689.3	11728.4	46.469	17.515		1198	11.755	9129.87	7782.58	10318.8	33.024	9.087		1198	31.347	10493.1	8452.22	10979	86.682	26.33
1199	37.878	10678.8	8081.67	11876.1	37.776	32.131		1199	16.98	9147.71	7041.42	10567.2	4.635	14.141		1199	20.898	10516.1	8658.83	11164.1	55.222	16.697
1200	26.122	11032.3	8520.5	12219	46.042	22.227		1200	15.673	8204.15	6427.91	10208.6	-3.576	12.214		1200	7.837	10513.5	9760.25	11053.7	34.695	6.023
1201	28.735	11118.7	9247	11965	48.945	23.491		1201	7.837	8873.05	8092.78	9499.3	19.654	5.663		1201	9.143	10119.1	8874.28	11088.8	49.399	7.024
1202	10.449	10982.2	9249	11726.7	36.027	7.772		1202	10.449	9071.99	7837.47	10134.9	32.905	7.714		1202	11.755	8669.47	6620.46	10673	87.51	8.77
1203	15.673	10543.7	8404.23	11784.6	33.69	12.362		1203	19.592	8793.85	7036.25	9785.33	29.578	16.207		1203	6.531	10118	9321.33	10822.7	77.005	5.083
1204	39.184	10954.4	8482.25	11956.5	48.532	32.791		1204	15.673	8681.81	6960.37	10154.7	32.196	12.155		1204	5.224	9782.6	9135.69	10146	14.036	3.141
1205	18.286	10588.1	8317	11958.7	21.801	15.386		1205	18.286	8126.49	6492.52	9335.06	15.124	14.601		1205	9.143	9754.53	8778.69	10835.4	77.471	7.024
1206	10.449	11048.4	9361.5	11921	32.471	7.451		1206	40.49	8442.41	6726.92	9428.99	-129.155	34.389		1206	9.143	10278.6	8752.75	10975	36.254	7.086
1207	15.673	10908.7	8212	12126.2	10.784	12.216		1207	10.449	8503.91	7614.92	8995.89	-20.225	7.714		1207	22.204	10505.4	8398.08	11298.8	26.565	17.889
1208	16.98	10991.5	8421.5	12017.5	34.38	13.155		1208	9.143	8460.33	7018.92	9542.03	63.435	6.815		1208	14.367	10345.2	8431.06	11159.3	67.834	11.107
1209	9.143	10124.1	8452.5	11594	14.036	7.068		1209	11.755	8379.72	7124.81	9432.5	43.363	9.432		1209	27.429	10628.1	8498.5	11126.2	66.801	23.21
1210	11.755	10845.9	8662.25	11988.5	37.569	9.372		1210	16.98	8298.42	6806.72	9499.42	0	13.714		1210	19.592	10324.7	9054.56	11087.2	122.574	16.274
1211	26.122	10999.2	8523.5	12042.2	51.582	21.151		1211	36.571	8621.45	6143.25	9372.71	8.531	30.817		1211	10.449	10068.3	8893.82	10893.1	84.56	8.036
1212	20.898	10760.3	8473.08	12114.9	50.44	17.047		1212	30.041	8439.93	6827.15	9378.99	52.958	25.295		1212	14.367	10153.3	8913.08	10935.3	114.775	10.909
1213	20.898	10831.8	8248	12017.7	38.367	17.492		1213	14.367	8115.73	6412	9247.09	24.905	11.76		1213	22.204	10602.1	8715	11379.8	41.634	18.349
1214	13.061	10773.2	8282	12004.5	32.005	10.782		1214	13.061	8194.74	7007.31	9092.4	57.995	10.782		1214	13.061	9886.33	8534.96	11010.7	70.201	10.122
1215	15.673	10795.6	8724.5	11976.6	33.69	12.362		1215	15.673	8324.85	6932.81	9294.73	5.042	13.003		1215	33.959	10903.8	8794.39	11394.9	48.814	28.347
1216	24.816	10845.1	8511.72	12016.4	39.401	20.706		1216	13.061	8146.69	7182.92	8920.71	-13.496	9.794		1216	30.041	10510.6	8564.08	11071.5	63.435	25.555
1217	18.286	10889.1	8303	11901.4	35.538	14.747		1217	14.367	8440.04	7298.04	9428.57	-7.595	11.53		1217	58.775	10466.1	8408.43	11166.5	83.468	50.231
1218	26.122	10668.8	8399.75	11918.1	46.081	21.419		1218	13.061	8743.26	7558.17	9508.03	-49.399	10.537		1218	11.755	9387.37	8146.69	10380.3	55.62	8.77
1219	41.796	10797.1	8326	11879.4	52.765	35.886		1219	22.204	8702.44	6784.58	9713.79	1.169	18.671		1219	41.796	10882.6	9261.5	11359.8	57.155	35.822
1220	10.449	10803.3	8593	11931.1	70.346	8.495		1220	15.673	8719.65	7417.83	9607.82	-22.751	12.806		1220	32.653	10599.1	8634.62	11066	70.084	27.958
1221	67.918	10660.6	8333	11501.4	44.599	57.782		1221	15.673	8876.37	6778.53	9900.8	26.565	12.778		1221	47.02	10808	8843.94	11134.2	72.613	39.52
1222	11.755	10276.6	8159.5	11840.3	11.31	8.741		1222	52.245	8568.39	6970.62	9318.79	57.943	44.5		1222	22.204	10746.5	8879.83	11725.7	34.019	18.385
1223	11.755	10049.4	7923	11694.5	29.745	9.214		1223	13.061	7906.21	7429.08	8442.98	-32.471	9.934		1223	37.878	10936.2	8629.17	11570.8	37.147	31.543
1224	7.837	9264.18	8661	9818.5	32.005	5.391		1224	24.816	8665.08	7067.75	9243.17	-31.891	20.19		1224	10.449	9879.52	8477.39	11176.3	13.392	8.224
1225	44.408	10622.9	8160.5	11829.3	44.384	37.58		1225	14.367	8519.14	7483.33	9355.73	-39.806	11.901		1225	24.816	10795.8	8703.81	11599.2	28.951	20.462
1226	11.755	10170.6	9364.2	11253.2	53.13	8.571		1226	23.51	8707.4	6734.27	10084.2	52.907	19.581		1226	56.163	11049.6	8941.92	11781	50.839	47.657
1227	9.143	9799.69	8680.5	10546	30.964	6.664		1227	23.51	8855.61	6652.7	10048.2	38.48	18.979		1227	14.367	10184.7	8819.33	11360	91.848	11.816
1228	20.898	10634.6	8374.5	11813.2	36.87	17.143		1228	41.796	9088.29	7235.67	10122.2	51.911	35.818		1228	82.286	11077.5	8860	11534.4	69.05	71.386
1229	41.796	10474.2	7881	11559	58.092	35.677		1229	18.286	9045.19	7293.79	10239.9	32.471	14.901		1229	16.98	10162.9	8368.17	11350	65.556	13.809
1230	31.347	10441.3	7832	11563.4	39.806	26.778		1230	10.449	9326.73	8041.42	10268.6	39.472	8.39		1230	35.265	10771.9	8606.14	11496.5	67.659	30.066
1231	40.49	10670.4	8749	11535.2	52.374	34.632		1231	14.367	9257.28	7262.75	10514.9	55.784	11.517		1231	16.98	10520.9	8861.97	11290.4	71.565	13.251
1232	10.449	10348.5	8496.5	11288	-12.095	8.182		1232	10.449	9257.72	7915.67	10460.5	54.782	7.927		1232	27.429	10624.5	8628.71	11174.7	79.261	22.489
1233	32.653	10376.8	7844.5	11619.6	53.616	26.972		1233	13.061	9198.25	7638.28	10542.6	35.538	9.831		1233	14.367	10693.3	9529.92	11081	80.838	11.962
1234	58.775	10214.5	6419	11636.6	50.11	49.898		1234	13.061	9038.23	7659.63	10327.8	33.111	10.461		1234	9.143	10094.5	8800.58	10629.2	57.995	7.188
1235	37.878	10266.7	7582.5	11376.5	65.726	31.969		1235	11.755	8854.83	7530.47	10243.2	33.69	9.615		1235	97.959	10594.6	8624	10875.8	91.028	84.966
1236	47.02	10128.7	7444.5	10878.7	61.587	39.631		1236	26.122	9177.08	7113.11	10651	17.176	21.93		1236	31.347	10527.3	8695.75	11062.6	67.574	25.964
1237	35.265	10406.3	8273.75	11506.6	37.304	30.172		1237	43.102	9486.61	7213.28	10546.1	17.103	36.271		1237	33.959	10378.2	7924.83	10790.6	90.774	28.193
1238	33.959	10162.6	7676.5	11247.5	48.18	29.137		1238	23.51	9401.67	7183.69	10609	28.523	19.945		1238	20.898	10526.6	8605.26	11827.5	52.883	17.676
1239	33.959	10584.6	9866.5	11547	41.73	28.33		1239	6.531	8701.68	7737.72	9426.28	34.992	4.65		1239	40.49	10637	8521.5	11229.7	69.37	34.6
1240	30.041	10231.1	8515	11506.9	34.778	25.045		1240	7.837	8985.19	8238.71	9721.17	33.69	5.494		1240	19.592	10264.4	8287	11168.5	72.897	15.545
1241	10.449	10250.9	8363.5	11309	53.973	7.772		1241	6.531	9384.31	8358.06	9951.69	34.992	4.65		1241	9.143	9817.03	8664.75	10847.4	47.121	7.278
1242	14.367	10261.9	9087	11266.2	42.879	10.917		1242	44.408	9097.96	7063.97	9955.19	5.711	38.285		1242	7.837	10077.8	9078.08	11113.7	59.744	5.292
1243	13.061	9952.67	8357.25	11143.5	51.843	10.174		1243	7.837	8377.74	7339.22	9515.98	23.199	5.802		1243	13.061	9826.67	8592.04	11308.6	34.824	10.673
1244	14.367	9262.3	7699	10764.5	53.13	11.429		1244	9.143	8671.35	7571.17	9601.25	32.005	7.188		1244	11.755	10232	8258.17	11372.6	36.87	9.524
1245	9.143	10303.6	8808.5	11169.8	28.61	7.16		1245	31.347	9094.54	7242.58	10058.2	51.34	26.832		1245	22.204	10738.1	8703.25	11628	45	18.317
1246	7.837	10654.2	10372.3	11008.2	32.005	5.391		1246	36.571	8926.63	7115	9413.59	92.148	30.498		1246	36.571	10869.9	8946.06	11275.7	60.876	30.526
1247	10.449	9743.1	8056.69	11285.4	41.987	7.688		1247	15.673	9203.4	7277.75	10244.6	31.264	12.479		1247	28.735	10790.7	9678.89	11368.8	70.71	24.217
1248	27.429	10569.5	8389	11655.8	24.677	23.268		1248	47.02	9171.82	6935.17	9682.03	89.454	40.002		1248	45.714	10871.2	8547.86	11485.3	54.593	38.794
1249	11.755	10090.8	8810	11232.7	21.801	9.232		1249	10.449	9743.74	9038.17	10407.5	14.036	7.854		1249	24.816	10795.9	8521.94	11506	57.2	20.394
1250	18.286	10479.4	8232.24	11718.5	40.365	14.999		1250	11.755	9605.67	8576.67	10845	30.964	8.885		1250	23.51	10919.8	9517.83	11490.2	55.67	18.914
1251	20.898	10763.4	8387	12043.2	47.726	16.99		1251	9.143	9959.46	8472.75	10767.3	38.157	6.783		1251	9.143	10810.5	9697.81	11364.3	60.642	6.993
1252	11.755	9853.34	8033	11544	26.565	8.944		1252	10.449	9571.56	7631.94	10806.4	32.276	8.561		1252	10.449	10117.6	8910.17	10741.3	78.69	7.77
1253	27.429	10509.4	8339.5	11371.8	-1.432	22.864		1253	14.367	9412.48	7319.83	10585.2	31.608	11.63		1253	9.143	9859.41	8546.25	11008.7	53.746	7.086
1254	24.816	10376.3	7755.5	11586.5	0	20.571		1254	9.143	9454.33	8102.25	10375	33.69	6.868		1254	10.449	9689.31	8631.81	10944.7	46.975	7.816
1255	23.51	10346	8245.5	11939.2	32.735	19.021		1255	7.837	9723.42	8458.83	10487.2	47.726	5.663		1255	13.061	10262.7	8741.1	11468.5	60.524	10.065
1256	36.571	10809.2	8225	11857.4	31.891	30.286		1256	14.367	9092.13	7547.22	10265.1	68.552	11.46		1256	10.449	10083.3	8856.22	11192.4	59.534	7.514
1257	13.061	10855.1	8751.75	11746	25.201	10.736		1257	31.347	9224.86	7083.76	10331.2	28.072	25.905		1257	26.122	10946.9	9077	11714.5	61.631	21.647
1258	15.673	9088.93	7613.83	10590.6	41.186	12.149		1258	9.143	9401.16	8253	10186.8	40.601	7.024		1258	7.837	9864	8709.98	10959.1	17.103	5.182
1259	44.408	10547.1	8028	11803.4	35.64	37.266		1259	11.755	9506.29	7987.39	10489.7	59.036	8.885		1259	23.51	10715.4	8632.5	11631	48.18	19.425
1260	5.224	10860.9	9640.5	11523	63.435	3.833		1260	9.143	9235.46	7731.28	10501.8	32.735	6.34		1260	11.755	10036.6	8694.28	11487.1	80.134	8.893
1261	9.143	10418	9089	11102	55.008	6.975		1261	7.837	9774.33	8934.83	10266.3	-26.565	5.963		1261	9.143	10326.5	9140.25	11149.8	96.71	6.521
1262	11.755	10098	9037.41	11113.8	7.595	8.647		1262	10.449	9620.93	7842	10620.9	29.055	7.844		1262	11.755	10324.8	8555.83	11599	39.806	8.926
1263	5.224	9187.5	7974	10171	26.565	3.833		1263	54.857	9611.84	7372.83	10790.4	47.317	46.64		1263	9.143	10306.1	9425.75	11334.8	26.565	6.815
1264	18.286	10310	7879.76	11701.6	27.553	14.824		1264	10.449	9485.78	7978	10880.8	41.186	8.099		1264	11.755	10086.2	9197.58	11200.4	33.024	9.087
1265	9.143	9764.79	8225	11069.3	28.61	7.16		1265	13.061	9664.62	8189	10868.7	13.496	9.794		1265	9.143	10876.9	9955.11	11280.3	49.764	6.487
1266	30.041	8592.36	5083.09	11408.7	37.648	25.259		1266	7.837	10138	9645.16	10606.2	30.256	5.292		1266	61.388	10692.9	8185.06	11437.3	41.46	52.358
1267	11.755	9630.75	8222.65	11368.6	52.431	9.372		1267	19.592	9872.32	7579.61	10940.8	29.055	15.689		1267	28.735	10559.7	8432.53	11058.9	76.866	23.471
1268	10.449	10085.1	7805.75	11660.5	24.775	8.182		1268	22.204	9716.77	7513.2	11073	15.781	18.21		1268	31.347	10611.1	9129.94	11043.6	91.66	26.297
1269	10.449	8945.23	7960.98	9585.92	17.103	7.772		1269	13.061	9490.45	8447.11	10503.4	46.548	9.97		1269	31.347	10085.3	8317.75	10873.1	79.846	25.93
1270	40.49	10411.1	7361	11151.8	8.673	34.104		1270	6.531	9172.43	8317.25	9884	19.983	4.459		1270	47.02	10448.7	8425.08	10926.7	77.943	40.123
1271	28.735	11122.3	9906	12139.9	48.814	24.297		1271	7.837	9014.29	8746.98	9422	33.69	5.494		1271	32.653	10216.1	8249.83	10711.8	93.972	27.495
1272	16.98	9616.4	7791.75	10747.4	53.616	13.486		1272	7.837	9692.21	9269.55	10184.2	26.565	5.963		1272	11.755	10096.5	8306.17	10836.3	99.09	9.645
1273	16.98	10589.9	8172.86	11978.4	51.71	13.833		1273	9.143	9526.42	8008.75	10482.2	0	7.238		1273	9.143	10052.2	8659.83	10768.8	103.241	6.653
1274	9.143	10632.6	9394.5	11695.9	70.017	6.688		1274	14.367	9446.31	7089.42	10955.6	-3.945	11.074		1274	28.735	10216.9	7923.43	11299.6	46.975	23.449
1275	11.755	9788.17	8366.06	10987.7	-86.424	9.161		1275	9.143	9333.64	8288.42	10012.9	45	6.465		1275	26.122	10219.6	8202.64	11118.4	76.931	21.901
1276	7.837	9553.32	7955	11039.2	-68.199	6.154		1276	5.224	9758.66	9304.89	10029.7	32.005	3.594		1276	11.755	9959.07	8311.5	11124.8	64.537	8.861
1277	32.653	10069.1	7562.27	11090	2.386	27.452		1277	13.061	9635.16	7715.33	10711.8	8.427	10.398		1277	26.122	10298.8	7722	11155.2	64.799	21.472
1278	26.122	10208.1	7532	11521.4	7.496	21.901		1278	15.673	9489.99	7615.5	10686.4	33.69	12.362		1278	10.449	9819.08	8333.42	11044.1	79.695	8.518
1279	18.286	10554.5	8181.83	11948.8	45	15.354		1279	13.061	9419.29	7457.08	10470.2	42.138	10.788		1279	35.265	10670.5	9094.58	11306.4	66.991	30.213
1280	13.061	10566.2	7787	11639.8	76.759	9.98		1280	11.755	7855.36	6252.86	9737.17	33.69	9.615		1280	13.061	9857.53	8348.25	11340.2	83.418	9.97
1281	9.143	10279	8493.75	11717.5	45	7.273		1281	11.755	9444.37	7679.31	10462	16.26	9.524		1281	11.755	10607.4	8672.92	11415.2	52.125	8.687
1282	20.898	9580.42	7297.11	11511.7	83.517	16.87		1282	14.367	9548.18	8003.14	10392	15.945	11.093		1282	39.184	10558	8490.58	11001.5	89.334	32.764
1283	18.286	11049.9	9374.25	11962.1	45	15.085		1283	15.673	9371.11	7357.25	10786.7	32.196	12.155		1283	10.449	10163.7	8620.31	11254.1	71.565	8.433
1284	9.143	10838.9	9613.83	11889	49.764	6.487		1284	62.694	9336.96	7193.99	9980.05	94.086	53.469		1284	10.449	9903.05	8589	10600.4	106.699	7.955
1285	9.143	10430.4	8378.67	11699.8	17.354	6.386		1285	13.061	8813.04	6818.22	10279.9	64.359	10.564		1285	18.286	10282.5	8359.94	10906.5	94.514	14.521
1286	5.224	10745	9806.06	11430	23.962	3.752		1286	7.837	9630.97	8306.92	10564.7	28.301	5.625		1286	47.02	10666.5	8525.17	11289.4	79.114	40.345
1287	9.143	10170.7	9067.92	11297.4	40.601	7.024		1287	9.143	9501.46	8153.92	10397	19.44	6.868		1287	7.837	10531.1	9083.14	11340.5	7.595	5.765
1288	7.837	10383.3	9670.92	11416.4	75.964	6.283		1288	26.122	9483.86	7470.73	10577.9	47.175	21.296		1288	11.755	10752.3	8904.14	11578.3	104.621	9.055
1289	10.449	11011.7	9346.61	12099.8	35.218	7.927		1289	10.449	9552.68	8271.36	10401.1	75.256	7.485		1289	16.98	10361.9	8285.42	11231.5	88.452	14.1
1290	13.061	10407.3	9058.1	11600.7	49.635	10		1290	40.49	9612.14	7249.31	10743.6	-5.774	34.078		1290	14.367	10134.5	8199.44	11052	110.772	11.816
1291	1.30612e+06	10245.5	4513	12659	0	0		1291	19.592	9931.8	8585.42	10770.6	17.103	15.545		1291	10.449	10238.3	8854.75	11338.1	108.435	8.433
1292	9.143	10471.3	8818	11901.4	56.31	6.868		1292	35.265	9624.98	7270.92	10585.8	61.449	29.491		1292	54.857	10533.1	8468.94	11281.3	82.131	47.303
1293	9.143	9872.35	8799.58	10963.3	33.69	6.868		1293	11.755	9236.31	7526.25	10654.3	29.745	9.214		1293	27.429	10431.4	8872.17	10935.1	84.193	22.592
1294	9.143	10375.1	9282.36	11785.8	62.103	7.328		1294	45.714	9606.8	7692.2	10663.8	-0.556	39.24		1294	60.082	10441.3	8424.67	11291.1	54.56	51.902
1295	9.143	10059.9	8576.33	11464.8	6.34	6.899		1295	15.673	10286.8	8222.58	11689.1	35.134	12.577		1295	10.449	9891.21	8281.3	11215.9	41.186	8.099
1296	11.755	9654.07	8310	10903.5	7.125	9.214		1296	7.837	9823.07	8502.04	11059.2	45	5.926		1296	11.755	9524.3	8656	10891	52.125	8.687
1297	16.98	11152.4	10094.5	11961.7	34.114	14.264		1297	9.143	10145.2	9050.19	11016.6	45	6.465		1297	14.367	9994.74	8022.61	11020.8	91.848	11.816
1298	10.449	10870.8	8937.44	11824.2	64.654	8.009		1298	14.367	10271.5	7931.81	11461.3	5.528	11.865		1298	13.061	10187.3	8210.75	11288.7	25.641	10.564
1299	13.061	10807.6	8525.92	12038.1	72.255	10		1299	15.673	10052.7	8250.05	11548.9	53.471	12.8		1299	9.143	9677.5	8604.4	11134.6	42.709	6.74
1300	22.204	10833.2	8267.67	12158.5	36.384	17.982		1300	10.449	10066.9	9042.43	11119.1	27.759	8.179		1300	58.775	10346.6	8097.17	10873.1	88.688	49.918
1301	11.755	9885.28	7652.25	11357.7	90	9.524		1301	13.061	10471.9	8289.17	11460.4	30.256	10.585		1301	14.367	9956.82	7993.97	10988	17.819	11.204
1302	36.571	10802.5	8729.67	11823.9	39.987	30.827		1302	7.837	10333.6	8856.42	11185.3	36.027	5.182		1302	53.551	10241.7	8967.17	10736.2	92.886	45.391
1303	33.959	10662.6	8385.33	11876.8	36.254	28.344		1303	10.449	9839.03	8621.42	11002	19.29	8.072		1303	7.837	9874.7	8195.42	10903.2	111.801	6.154
1304	60.082	10884.8	7912	11982.6	32.863	51.249		1304	11.755	10193.3	8334.75	11323.9	33.69	9.615		1304	30.041	10185.7	7851.53	10696.1	90.855	25.527
1305	32.653	10621.2	8021.92	12026.4	35.91	27.28		1305	14.367	10517.5	8240.5	11508.1	69.677	10.969		1305	18.286	9967.06	8027.02	10892.4	76.675	14.877
1306	13.061	9552.26	7993.11	11487.5	52.306	10.592		1306	10.449	10726.8	9712	11314.3	92.862	7.629		1306	14.367	10326.3	8410.56	11215.9	78.69	11.655
1307	20.898	10535.5	8472.48	11942.2	41.309	16.736		1307	10.449	10246.3	8695.42	11171.6	-8.531	7.704		1307	28.735	10062.6	7939.14	10969.7	64.231	24.535
1308	18.286	10025.2	8232.25	11835.2	22.62	14.857		1308	16.98	10426.3	7869.53	11664.3	26.565	13.629		1308	37.878	9811.29	7792.91	10595.7	77.106	32.437
1309	15.673	9979.22	7790.87	11828.9	24.146	12.107		1309	7.837	10174.5	9112.89	11116.5	39.289	5.414		1309	14.367	9688.41	7946.75	10931.9	66.801	11.605
1310	33.959	10766.4	8669.92	11775	27.582	28.797		1310	9.143	9914.41	8418.78	11186.5	30.964	6.664		1310	60.082	9893.93	7944.3	10860.5	50.14	51.117
1311	24.816	10470.1	8049.39	11979.7	33.977	21.132		1311	7.837	9603.82	8877.25	10817.9	39.806	5.951		1311	9.143	9565.78	8618.83	10648.8	86.987	7.248
1312	7.837	10786.2	9278	11710	47.49	6.201		1312	37.878	10455.7	8131.5	11390.9	-6.189	31.804		1312	31.347	9880.14	7895.15	10489.9	89.182	26.669
1313	9.143	10649.5	8866.08	11913.2	51.34	7.318		1313	15.673	10189.1	7889.5	11453.7	42.51	12.403		1313	16.98	9682.77	7810.6	10666.4	88.409	13.72
1314	53.551	10680.9	8307.83	11686.1	45	45.255		1314	16.98	10255.3	8162.75	11739.8	38.418	14.1		1314	9.143	9335.65	8365.26	10463.3	19.44	6.868
1315	47.02	10550.4	7994.35	11791.6	41.906	39.926		1315	9.143	10580.2	9211.14	11441	51.843	6.783		1315	43.102	9940.67	8742.67	10475.6	76.109	36.496
1316	23.51	10557.4	8103.07	11861	34.624	19.444		1316	14.367	10212.5	8253	11692.9	29.055	11.766		1316	14.367	9789.47	7846.69	10793.2	88.025	11.054
1317	7.837	10502.1	9415.92	11018.9	21.801	6.154		1317	9.143	10193.9	9317.96	10970.4	64.983	6.306		1317	47.02	9721.24	7896.92	10245	79.011	39.971
1318	22.204	10395.3	7762.83	11696.8	26.565	17.889		1318	44.408	10377.8	8225.17	11426.4	21.909	37.776		1318	20.898	9883.94	7890.9	11235.4	59.931	16.727
1319	39.184	10413.3	7942.15	11647.5	44.542	33.673		1319	10.449	9548.31	7629.83	10847.8	59.931	8.364		1319	15.673	9833.53	7981.38	10878.7	56.31	12.362
1320	45.714	10446.9	7927.92	11506	44.215	39.332		1320	26.122	10372.9	7743	11148.9	-12.848	22.272		1320	23.51	9826.14	8002.5	10812.5	52.907	19.581
1321	56.163	10457	7785.34	11469.4	41.82	48.562		1321	20.898	10212.9	7966.07	11623.5	30.069	16.727		1321	10.449	8776.64	8334.85	9359	-25.346	8.009
1322	31.347	10299.4	7650.25	11261.6	0.818	26.669		1322	7.837	10171.6	8646.5	11058.1	7.595	5.765		1322	11.755	8977.3	7345.61	9906.78	4.574	9.554
1323	16.98	10009	7506.79	11522.5	-3.18	13.735		1323	13.061	10251.9	8412.64	11143.5	31.329	10.257		1323	10.449	8810.95	8053.95	9759.25	90	7.619
1324	31.347	10351.8	8781.58	11319.6	12.44	26.528		1324	5.224	10063.6	8987.58	10864.9	40.601	3.512		1324	11.755	8917.43	7425.35	10222.9	83.157	9.592
1325	32.653	10234.3	7453.33	11486.8	33.024	27.261		1325	47.02	10125.8	7785.58	11253.5	43.052	39.621		1325	11.755	9105.02	7802.71	10342.9	73.74	9.524
1326	14.367	10018.4	7895.94	11482.9	47.603	11.865		1326	15.673	10133.3	7854.69	11337.5	33.69	12.362		1326	65.306	9806.4	7822.68	10519.8	77.555	56.567
1327	16.98	9903.62	7850.78	11149.2	31.504	13.851		1327	37.878	9911.62	7419.67	11306.3	51.766	32.009		1327	56.163	9327.71	7827.92	9938.09	82.648	47.63
1328	27.429	9761.79	6675.56	11569.9	33.147	22.295		1328	28.735	10028.1	7849.73	11217.5	45	24.244		1328	18.286	9290.9	7438.33	9887.99	88.568	15.243
1329	27.429	10278.5	7976.98	11430.2	29.624	22.35		1329	44.408	10209.4	7889.05	11414	51.613	37.423		1329	22.204	9308.97	7368.71	10217.8	9.66	18.162
1330	18.286	10005.8	7873.85	11477	27.216	14.993		1330	14.367	10188.6	8029.22	11304.8	50.44	11.365		1330	26.122	9381.81	7399.7	10340.7	43.568	21.557
1331	18.286	10199.9	7841.67	11449.1	32.471	14.901		1331	15.673	10287	8180.75	11210.5	52.431	12.496		1331	18.286	8829.62	7179.3	10069.4	55.125	15.324
1332	22.204	10230.6	8491.31	11431.8	-4.865	17.969		1332	11.755	10209.5	8212.14	11502.7	33.69	9.615		1332	13.061	9063.2	7165.75	10215.5	53.973	10.363
1333	16.98	9882.43	7616.12	11605	-3.094	14.116		1333	7.837	10407	9211.83	11028.1	33.69	5.494		1333	11.755	8966.11	7618	9785.9	82.569	8.836
1334	37.878	9855.97	7591.85	11589.4	22.306	32.118		1334	7.837	9858.04	9179	10810.1	29.745	6.143		1334	33.959	9380.97	7519.08	10299.5	4.514	29.042
1335	37.878	9460.25	5735.78	10907.8	32.574	32.549		1335	7.837	10122.6	9306.5	11028.1	31.608	5.815		1335	14.367	9183.32	7707.86	10062.5	72.759	11.567
1336	28.735	10417.7	8054.77	11755.9	42.397	23.729		1336	7.837	9716.25	8805.5	10667	26.565	5.963		1336	14.367	9163.13	7383.45	10251.3	66.038	11.256
1337	39.184	10557.3	8080.36	11774.9	37.528	33.145		1337	40.49	10465.3	8211.14	11398.3	47.726	33.98		1337	32.653	9265.07	7477.89	10035.8	67.011	27.312
1338	16.98	10321.3	8037.2	11848	42.709	13.479		1338	9.143	10606	9047.5	11476.5	42.709	6.74		1338	18.286	9297.74	7651.78	9904.03	78.111	14.794
1339	14.367	10080.2	7719.86	11645.5	29.249	10.915		1339	11.755	10349.7	8795.67	11523.9	45	8.62		1339	22.204	9091.07	7365.64	9772.01	92.437	17.921
1340	13.061	10339.2	8060.67	11758.7	43.452	9.97		1340	6.531	9823.95	8782.47	10796	32.471	4.967		1340	26.122	9533.58	7626.64	10201.7	73.496	21.455
1341	14.367	10353.8	8145.67	11235.9	49.185	11.074		1341	9.143	10552.4	9233.42	11210	40.236	6.487		1341	20.898	9447.19	7612.75	10367.9	-111.318	16.766
1342	9.143	10071.8	8663.75	11367.7	32.735	6.34		1342	26.122	10571.7	8871.58	11612.4	47.175	21.296		1342	20.898	9749.05	7518.67	10730.2	58.392	17.445
1343	11.755	9957.6	8503.5	11068.2	18.435	9.637		1343	19.592	10521.5	8001.25	11658.4	38.454	16.54		1343	18.286	9450.07	7557.88	10391	72.031	14.818
1344	9.143	10263.8	8933.83	11156.9	32.005	7.188		1344	5.224	10669.4	9966.64	11193.9	29.055	3.922		1344	19.592	9492.35	7511.22	10335.5	64.026	16.526
1345	13.061	9992.25	9365.97	10683.1	105.068	10.257		1345	6.531	10483.3	9591.42	11125.2	30.964	4.443		1345	23.51	9620.48	8071.58	10551	51.52	18.979
1346	36.571	10065.2	7065.54	10957.9	56.505	31.063		1346	13.061	10379	8662.75	11479.8	27.553	9.883		1346	23.51	9360.24	7742.79	10141.4	75.141	19.312
1347	22.204	10322.4	7939.08	11573.2	40.855	18.636		1347	10.449	10132.5	8469.5	11440.4	50.906	7.854		1347	19.592	8820.93	7286.04	9871.26	117.824	15.507
1348	11.755	10509.2	9124.67	11644.9	28.811	8.695		1348	6.531	9906.28	9213.42	10837.3	28.61	4.773		1348	22.204	8880.65	7314.86	9867.16	88.831	18.671
1349	62.694	10835	8538.06	11537.4	60.356	53.914		1349	7.837	10302.8	9498.47	10959.4	68.962	5.306		1349	30.041	9445.39	8136.58	10018.4	90	24.762
1350	15.673	10413.9	8246.25	11652.5	32.196	12.155		1350	3.918	10272.9	9833.75	10568.4	33.69	2.747		1350	19.592	9732.38	8298.36	10150.6	96.953	15.735
1351	24.816	10458.1	8243.92	11402.2	38.333	20.883		1351	6.531	10304.6	9782	10691.8	5.194	4.208		1351	20.898	9537.78	8888.83	9950.62	88.755	17.528
1352	7.837	9273.03	8054.17	10476.4	37.569	6.248		1352	2.612	10653.3	10328.5	10978.1	33.69	1.374		1352	56.163	9283.63	7501.69	9819.93	87.719	47.847
1353	6.531	9802.05	9228.08	10343.5	30.964	4.443		1353	15.673	10155.2	7989.58	11508.2	-3.576	12.214
1354	9.143	9633.39	8740.33	10546.5	57.265	6.34		1354	10.449	10350.7	9459.14	11133.6	90	8.381
1355	9.143	9688.93	9237.22	10107.6	45	7.004		1355	10.449	10130.3	8665.03	11358.1	25.346	8.009
1356	7.837	10351.4	9729.58	11069.6	34.695	6.023		1356	9.143	10526	9235	11213.9	34.509	7.397
1357	11.755	10347.8	8193.83	11672	36.384	8.991		1357	30.041	10284.3	7776.92	11687	9.605	25.114
1358	9.143	10353.7	9740.5	11146.5	38.66	7.318		1358	7.837	10634.1	9658.17	11112	58.392	5.815
1359	11.755	10519.3	8626.08	11795.1	39.806	8.926		1359	9.143	10232.5	9002.19	11296.8	6.34	6.899
1360	7.837	9629.56	8620.11	10496.5	31.608	5.815		1360	7.837	10180.9	9092.57	11228.1	21.801	6.154
1361	26.122	10350.8	8565.25	11529.7	46.397	22.095		1361	9.143	10029.8	7950.25	11240	-15.524	7.117
1362	7.837	10713.2	9131.08	11615.5	30.256	5.292		1362	9.143	10593.7	9290.42	11541.8	-26.565	6.815
1363	16.98	10444.9	8422.01	11695.9	43.919	14.279		1363	40.49	10599.7	8507.15	11664.4	34.939	33.924
1364	18.286	10631.7	7974.5	11843.9	43.958	14.818		1364	15.673	10404.7	8630.08	11445.3	-43.727	12.125
1365	11.755	10654.8	9266.42	11592.9	45	8.62		1365	16.98	10112.1	8089.57	11576.6	1.591	13.72
1366	30.041	10497.7	8281.34	11913.2	18.435	25.298		1366	49.633	10705.7	7975.53	11491	0.516	42.287
1367	18.286	10293	8121.77	11459.1	32.905	15.427		1367	28.735	10653.6	8496.61	11397.1	44.356	23.976
1368	20.898	10486.8	8390.06	11811.5	57.724	17.122		1368	13.061	9918.76	8332.25	11537	61.557	10.398
1369	15.673	9193.86	7974.47	10117.3	43.781	12.663		1369	9.143	9327.16	7531.44	10740.3	33.69	6.868
1370	11.755	9648.78	7954.58	11205.9	43.264	8.893		1370	15.673	10246	8554.51	11281.1	66.571	12.455
1371	11.755	10246.7	8366.92	11814.5	16.26	9.524		1371	11.755	7325.16	6151.5	8404.35	16.26	9.524
1372	9.143	10824.6	9942.39	11364.8	25.201	7.157		1372	15.673	10171.5	7909.99	11570.7	-11.976	12.851
1373	14.367	10412.1	7872.53	11869.1	11.31	11.655		1373	23.51	10422.8	7979.73	11629.9	8.915	19.666
1374	26.122	10685.4	8565.25	11767.1	28.856	21.313		1374	6.531	10339.6	9101.92	11112.7	33.69	4.121
1375	10.449	11027.6	9828.08	11671.7	45	7.542		1375	26.122	10488	8346.99	11489.5	45.707	21.821
1376	9.143	10722.3	9003.75	11601.3	36.254	7.086		1376	9.143	10218.1	8983.14	11172.3	29.358	6.993
1377	11.755	9262.43	7964.83	10614.7	31.759	9.409		1377	11.755	10194.1	8054.5	11477.2	73.072	9.159
1378	7.837	10300.8	9239.5	10943.2	45	5.926		1378	13.061	8244.92	6715.48	10106.8	40.365	10
1379	32.653	10541.3	7933.42	11656.1	10.376	27.497		1379	13.061	9984.87	8649.53	11407.2	40.601	10.537
1380	13.061	9477.95	7635.94	10872.3	38.66	9.757		1380	31.347	10566.4	8070.22	11370.1	43.264	26.68
1381	6.531	9512.49	9018.17	10063.4	41.186	4.05		1381	6.531	10164	9361.1	11368.3	32.471	4.967
1382	7.837	9672.37	8032	10962.8	34.695	6.023		1382	9.143	10420.6	9528.42	11111.7	72.646	6.386
1383	24.816	10645.6	8483	11722	19.093	20.963		1383	13.061	10591.3	8636.22	11627.1	29.476	10.065
1384	27.429	10546.4	8127.08	11727.6	39.685	23.266		1384	10.449	10347.8	9013	11349.7	2.862	7.629
1385	32.653	9932.22	7375.72	10885.6	40.515	27.561		1385	14.367	10457.3	8197.33	11590.4	0	11.048
1386	26.122	10561.1	8501.17	11618.1	45.707	21.821		1386	6.531	10048.1	9051	10782.4	26.565	4.259
1387	22.204	10426.8	8430.06	11680.2	39.806	17.852		1387	22.204	10343.4	8450.08	11504.4	44.17	18.589
1388	13.061	10180.2	8042.33	11294	25.641	10.564		1388	32.653	10558.7	8284	11503	39.908	27.315
1389	20.898	10720.1	9328.25	11603.1	34.046	17.011		1389	6.531	9462.58	8117.17	10402.8	37.875	4.344
1390	7.837	10567.2	9850.5	11286.8	19.654	5.663		1390	28.735	10421.8	8114.75	11492.8	41.855	24.55
1391	24.816	10476.1	8177.25	11726.4	31.891	20.19		1391	13.061	10395.1	8248.39	11436	59.421	9.735
1392	48.327	10522.7	8114	11638.3	36.225	40.612		1392	7.837	10039.8	8423.89	11093.4	36.87	5.714
1393	62.694	10338.6	8307.25	11473.6	33.126	53.676		1393	7.837	10300.2	9368.75	10988.2	33.69	5.494
1394	23.51	10210	7760.08	11385.8	10.408	18.979		1394	16.98	10515.8	8588.17	11484.5	-7.907	13.846
1395	24.816	10173.2	8942.17	10975.9	36.027	20.726		1395	18.286	10215.6	7510	11406.2	0	15.238
1396	22.204	8637.82	6195.28	10987.3	42.51	18.604		1396	16.98	10222.4	8106.25	11548.6	1.637	13.339
1397	47.02	10290	7752.79	11345.1	49.574	40.535		1397	9.143	9965.53	8626.17	11195.3	8.973	7.328
1398	11.755	10843.7	8493.69	11958.4	48.18	9.712		1398	11.755	9995.18	7858.5	11582.6	-9.866	8.893
1399	26.122	10565	7894.33	11654.8	15.945	22.187		1399	13.061	10514.3	9072.83	11532	-26.565	10.222
1400	18.286	10695.9	8403.5	11823.8	11.592	15.166		1400	13.061	10104	8145.08	11567.4	0	10.667
1401	13.061	10365.9	8234.92	11720	19.093	10.481		1401	32.653	10492.8	8007.31	11526.8	12.875	27.354
1402	18.286	10312	8060.08	11622.4	32.905	15.427		1402	64	10669.3	8086.44	11445	16.434	55.208
1403	13.061	10591.4	8429.25	11889.7	30.256	10.585		1403	9.143	9874.57	9093.33	10896.4	30.964	6.664
1404	11.755	10024	8019.71	11450.1	33.69	9.615		1404	6.531	10295.4	9435.67	11040.8	32.471	4.967
1405	18.286	10151.3	8119.19	11461.4	37.476	14.401		1405	9.143	10311.4	9366.33	11346.2	-20.556	6.51
1406	19.592	10486.4	8092.67	11612.3	34.077	15.638		1406	11.755	10279.2	8530.75	11309	19.179	9.277
1407	40.49	10535.5	7753.7	11684.3	40.05	34.339		1407	49.633	10633.9	7632	11732.7	39.218	42.779
1408	61.388	10663.9	7958.25	11682.4	38.596	53.129		1408	33.959	10576.8	7730.5	11502.9	40.101	28.388
1409	22.204	10197.8	8174.85	11606	33.69	17.856		1409	23.51	10538.1	8604.16	11426.4	47.42	19.143
1410	16.98	9781.99	8002.77	11322.1	40.601	14.049		1410	6.531	10716.2	10080.9	11167.3	77.005	5.083
1411	14.367	10098.8	7356.94	11608.9	31.608	11.63		1411	45.714	10637	8349.77	11583.3	29.11	38.37
1412	9.143	9442.46	8317.67	10590.6	25.017	6.306		1412	15.673	10183.3	8336.41	11638.7	25.017	12.612
1413	18.286	9456.05	8222.21	10789.3	33.275	14.581		1413	15.673	10338.6	8052.42	11271.5	49.764	12.975
1414	24.816	10602	9283.61	11316.1	56.023	21.132		1414	13.061	10214.4	8011.17	11353.1	-15.068	10.257
1415	31.347	10571.5	8847.94	11561.9	47.337	26.421		1415	14.367	10280.7	8265.58	11422.4	46.397	11.048
1416	26.122	10024.4	7463.83	11472.3	21.615	21.718		1416	9.143	9419.19	7948.33	10707.7	34.509	7.397
1417	31.347	10337.4	8053.44	11616	40.333	26.486		1417	36.571	10462	8162.25	11442.1	-8.427	31.194
1418	30.041	10139.1	7666.13	11508.4	41.348	25.373		1418	32.653	10137.4	8286.33	10763.4	93.18	27.471
1419	36.571	9912.31	6826.66	11435.9	43.506	30.989		1419	36.571	10521.4	9471.08	10806	88.586	30.867
1420	11.755	9927.45	7739.81	11052.3	38.29	9.222		1420	7.837	9555.75	8546.33	10415.5	34.695	6.023
1421	10.449	9178.99	6880.94	10880.9	43.025	7.816		1421	7.837	9500.92	7707.67	10674.6	78.69	5.827
1422	13.061	9810.05	7947.39	11045	83.884	10.728		1422	7.837	9758.19	8154.58	10676	-45	5.926
1423	40.49	10232.4	7952.57	11123.2	89.356	33.907		1423	7.837	9947.18	8736.28	10939.1	0	6.095
1424	15.673	10024.4	8063.33	10829.1	74.745	13.031		1424	9.143	10203.7	8722.83	11381.5	29.358	6.993
1425	13.061	10258.6	8383.83	11125.7	17.745	10		1425	11.755	10144.1	8189.67	11306.8	-6.843	9.592
1426	15.673	10447.1	8911.83	11430.3	10.46	12.59		1426	10.449	10122.8	8173.75	11209.4	14.036	7.854
1427	15.673	10447.1	8911.83	11430.3	10.46	12.59		1427	11.755	9643.91	8181.08	11076.7	56.31	9.615
1428	33.959	10491.6	9266.5	11046.2	45	28.554		1428	14.367	10437.6	8316.67	11655.7	34.216	11.517
1429	53.551	10289.5	8745.21	11491.2	33.024	45.436		1429	7.837	9402.63	8056.17	10250.2	36.027	5.182
1430	14.367	9664.29	7893.83	11570.2	42.274	11.327		1430	39.184	10471.7	8353.83	11017.5	60.173	32.934
1431	13.061	9729	7952.58	11400.9	28.443	10.398		1431	11.755	9107.83	7045.57	11319.6	27.646	9.031
1432	15.673	9845.56	7812.45	11477.7	10.305	12.778		1432	18.286	10203.7	8293.37	11453.7	29.932	14.506
1433	10.449	10114.2	9202.11	11211.6	30.466	7.514		1433	10.449	10260.3	8649.75	11217.2	10.784	8.144
1434	14.367	9043.13	7452.29	10769.3	21.448	11.46		1434	14.367	10233.1	8115	11433.2	30.964	11.107
1435	10.449	9711.84	8218.8	11028.7	33.69	8.241		1435	23.51	10350	8060.64	11363.3	27.597	18.914
1436	9.143	9729.71	8431	10874.1	17.354	6.386		1436	16.98	10325.3	7869.69	11572.4	30.964	13.328
1437	10.449	9194.64	8678.71	9579.49	19.29	8.072		1437	19.592	10067.3	7755	11345.5	48.945	15.661
1438	40.49	10221.4	7924.5	11507.3	41.845	34.262		1438	11.755	9825.29	8037.58	11063	66.801	8.704
1439	22.204	9802.01	7755.53	11473.7	37.349	18.21		1439	33.959	9946.92	7825.34	11249.4	38.541	28.736
1440	6.531	10576.7	9153.56	11461	55.008	4.65		1440	13.061	9055.3	7390.64	10800.3	43.452	9.97
1441	6.531	10382	9606.5	10922.2	17.65	4.397		1441	22.204	10134.6	7557.43	11398.9	12.265	17.933
1442	5.224	10299.4	9840.08	10687.8	26.565	3.833		1442	9.143	9618.2	8364.25	10878.8	32.005	7.188
1443	6.531	10062.2	9318.62	10641.3	30.579	4.867		1443	14.367	10296.5	8316.5	11335.4	11.31	11.655
1444	5.224	10191.8	9303.83	10823.1	32.905	3.857		1444	53.551	10667.7	8454.33	11400.2	41.594	45.335
1445	7.837	9784.58	9120.44	10390.1	25.641	5.282		1445	39.184	10640.6	8515.06	11242.8	63.726	33.563
1446	9.143	10267.1	9554.5	10887.5	57.653	6.764		1446	10.449	9741.41	8257.14	10935.9	37.405	8.153
1447	14.367	9587.98	8230.83	10712.6	50.44	11.365		1447	50.939	10588.8	8123.06	11424.2	44.644	43.37
1448	30.041	10082.7	8089.75	10968.5	54.866	25.154		1448	9.143	9832.97	9257.92	10449.9	32.735	6.34
1449	22.204	9965.04	7723.42	11290.3	35.942	18.822		1449	7.837	10424.2	9416.5	11120.6	39.289	5.414
1450	31.347	10057.6	7774.42	11039.1	44.421	26.669		1450	9.143	9490.59	8409.89	10423.9	-10.008	6.576
1451	19.592	9622.24	7364.59	10960.9	48.945	15.661		1451	11.755	10416.4	8684.25	11502	-34.38	8.77
1452	18.286	9913.66	7697.92	11188.6	43.995	15.357		1452	7.837	9719.53	8570.67	10600.6	30.256	5.292
1453	27.429	10086.9	7666.17	11105.1	44.326	22.898		1453	16.98	10540	8433.06	11545.1	33.69	13.735
1454	35.265	10027	7422.83	10838.4	53.865	29.717		1454	7.837	10327.2	9309.5	11238.1	36.87	5.714
1455	32.653	9986.24	7526.17	11062.2	37.666	27.431		1455	23.51	10625.8	8539.75	11504.1	49.899	18.925
1456	16.98	9971.09	7398.42	11434.6	23.806	14.157		1456	19.592	10386.5	8738.75	11415.4	56.689	15.955
1457	11.755	9631.13	7587.67	11018.5	25.56	9.712		1457	15.673	10254.1	8331.45	11364.6	38.928	12.732
1458	33.959	9873.49	7852.86	11251.6	27.255	28.283		1458	57.469	10503.6	8122.08	11250.2	-25.769	49.07
1459	10.449	9153.8	7710.17	10594.5	24.228	8.355		1459	24.816	10339.8	7747	11325.8	23.749	20.81
1460	31.347	9957.04	7384.67	11162.4	26.565	26.407		1460	7.837	9103.3	7487.33	10205.1	30.256	5.292
1461	24.816	9892.69	7729.75	11271.3	45	20.472		1461	30.041	10376.3	7976	11380.5	9.752	24.738
1462	23.51	10074.2	8053.61	11119.6	47.42	19.143		1462	11.755	9259.55	8038.42	10429.3	34.992	9.3
1463	32.653	9986.16	7564.35	11285.2	19.44	27.471		1463	15.673	9563.22	7736.33	10612.2	86.532	12.594
1464	27.429	9508.55	7449.2	10640.2	64.747	22.324		1464	20.898	9590.32	7479.17	10596.6	43.21	17.248
1465	7.837	8912.44	6928.25	10152.1	31.608	5.815		1465	30.041	9563.47	7591.5	10421.5	50.648	24.633
1466	26.122	9688.24	7427.25	10862.7	32.856	21.768		1466	19.592	8999.94	7531.5	10361.2	-27.824	15.507
1467	18.286	9535.5	7114.97	10644.2	43.958	14.818		1467	10.449	8894.48	7539.58	10117.5	56.31	8.241
1468	18.286	9461.21	7354.86	10745.8	31.218	14.7		1468	13.061	9555.29	7889.42	10591.7	34.287	10.144
1469	15.673	9229.07	7409.92	10674.5	45	12.391		1469	13.061	9532.75	7882.64	10658.6	15.642	9.89
1470	37.878	9815.54	7794.47	10465.5	8.797	32.381		1470	44.408	9506.75	7180.35	10809.1	46.614	38.266
1471	44.408	9683.94	7771.77	10774.6	21.161	37.99		1471	47.02	9810.89	7123	10917.1	34.452	39.731
1472	65.306	9862.82	7161.5	10807	16.105	56.305		1472	39.184	9896.68	8217.67	10938.2	38.454	33.079
1473	15.673	9543.88	7599.58	10847.9	37.569	12.496		1473	22.204	9894.87	7517.88	11024.4	42.436	18.066
1474	28.735	9720.46	7738.94	11006.9	54.782	23.781		1474	11.755	9739.71	7874.05	11078.3	40.101	9.463
1475	20.898	9999.32	7560.89	11002.9	55.62	17.54		1475	15.673	8676.55	7148.86	10444	34.16	12.891
1476	15.673	9833.55	8053.17	10849.6	25.769	12.268		1476	35.265	9870.58	7446.76	10747.5	68.334	29.924
1477	27.429	9780.31	7533.53	11048.1	36.674	22.324		1477	43.102	9998.31	7602.33	11082.5	48.417	36.16
1478	47.02	10020.5	7110.75	11111	25.084	39.538		1478	9.143	9630.85	8159.25	10556.9	34.509	7.397
1479	44.408	10208.1	7821.5	11212.8	21.161	37.99		1479	23.51	10056.8	7947.53	11348.2	46.591	19.402
1480	10.449	9556.68	8220.5	10485.5	24.228	8.355		1480	32.653	9796.85	7777.45	11186.6	59.172	27.505
1481	31.347	10113.4	7786	11181	42.109	26.702		1481	9.143	9746.83	8588.78	10643.6	79.992	6.576
1482	11.755	9900.29	8420.83	11122.4	45	8.62		1482	11.755	9597.63	7676.67	10682.9	0	8.762
1483	7.837	10006.6	7995.97	11058.5	0	6.095		1483	13.061	9105.95	7308.83	10624.7	-4.236	10.314
1484	7.837	10006.9	9026.33	10900.1	3.814	5.727		1484	6.531	10249	9347.53	10900.4	9.462	4.634
1485	9.143	10153.6	8440.5	11081.9	0	6.476		1485	19.592	9884.84	7530	10972.5	-4.185	15.661
1486	7.837	10321	8621.83	11074.2	12.095	5.454		1486	9.143	9931.68	8408.67	10830.7	33.69	6.868
1487	7.837	10879.4	10160.2	11449.5	12.095	5.454		1487	20.898	9631.92	7060.64	11067.3	15.255	17.374
1488	9.143	9708.69	7988.31	11206	27.897	7.328		1488	32.653	9934.54	7396.25	11013.5	47.834	27.24
1489	24.816	10188.6	7777.26	11667.4	36.87	20.952		1489	11.755	9636.68	7473.47	10955.6	-9.09	9.645
1490	31.347	10306.1	7725.56	11241.9	16.621	26.637		1490	10.449	9851	8222.08	10665.2	60.945	7.844
1491	20.898	10164.4	7722.17	11306.9	32.661	17.648		1491	10.449	8830.85	6461.83	10392.9	30.069	8.364
1492	9.143	10024.1	8376.89	10934.3	-6.34	6.899		1492	9.143	9711.25	8577	10811.8	47.291	6.74
1493	32.653	9936.37	7084.64	11030.4	28.673	27.789		1493	11.755	9231.88	7247.58	10717.6	31.759	9.409
1494	33.959	9257.43	6758.2	10126.2	22.38	28.015		1494	13.061	10074.7	8690.42	10770.5	18.435	10.842
1495	10.449	8918.99	6986.25	10290.6	26.565	7.667		1495	11.755	10014.6	8012.19	10977.8	18.435	9.637
1496	11.755	9083.35	6729.03	10610.1	28.61	9.547		1496	39.184	10026.4	7614.92	11087.3	44.061	32.868
1497	15.673	8650.79	6864.22	10316.7	19.537	12.531		1497	39.184	10214.3	8844.89	11227.2	39.806	32.729
1498	41.796	9541.14	7335.8	10794.8	27.387	35.61		1498	19.592	9956.08	7837.57	11260	41.186	16.198
1499	35.265	9601.18	7301.78	10661	39.237	29.511		1499	20.898	9997.08	7869.65	11344.6	21.318	16.766
1500	24.816	9718.58	7413	10884.6	46.469	21.018		1500	28.735	10149.4	7787.58	11180.5	26.162	24.193
1501	19.592	9371.67	7560.11	10753.8	36.027	15.545		1501	45.714	10222.2	7703.81	11256.8	48.225	38.312
1502	30.041	10110.8	8010.33	10959.2	68.199	24.618		1502	15.673	10197.2	8940.97	11259.5	33.69	12.362
1503	32.653	10255.8	9074.97	11219.1	59.859	27.312		1503	7.837	9643.88	8114.75	10647.5	31.608	5.815
1504	7.837	9646.55	7861	11092.7	52.431	6.248		1504	13.061	9971.31	8452.17	10977.5	65.376	10.057
1505	19.592	9908.76	7560.66	11265.2	22.834	15.707		1505	45.714	9948.67	7743.94	10889.1	52.674	38.325
1506	11.755	9575.28	7303.42	10808.9	16.928	9.159		1506	6.531	9658.04	8891.25	10044.2	0	4.952
1507	13.061	9105.95	7650.74	10579.1	32.471	9.934		1507	6.531	9619.17	8451.17	10418.2	18.435	4.819
1508	32.653	9583.65	7397.92	10758.8	13.841	27.072		1508	14.367	9490.02	7641.53	10654.1	24.775	10.909
1509	33.959	9342.95	6955.25	10198.6	-10.098	28.247		1509	7.837	9814.05	8693.78	10469.8	39.289	5.414
1510	49.633	9675.77	8191.44	10206.1	-2.579	42.329		1510	13.061	9936.33	8231.19	10994.6	34.824	10.673
1511	30.041	9382.52	7426.55	10511	36.529	25.6		1511	10.449	9537.94	7701.47	10689.5	46.848	8.355
1512	26.122	9587.36	6965.14	10533.7	29.745	21.499		1512	10.449	10072.9	9386.08	10743.8	2.862	7.629
1513	20.898	9536.2	7368.92	10650.6	31.185	16.921		1513	15.673	9903.22	7796.5	10687	-43.727	12.125
1514	22.204	9680.05	7639.33	10804.7	29.291	17.909		1514	43.102	9656.43	7549.43	10518.1	-3.013	36.241
1515	24.816	9680.67	7424.17	10813.7	29.358	20.98		1515	33.959	9835.89	7541.64	10576.8	24.193	28.817
1516	40.49	9664.17	7341.39	10819.9	39.971	33.802		1516	16.98	9606.02	7817.78	10836.6	32.829	14.054
1517	11.755	9338.98	7704.39	10356.7	41.424	8.637		1517	6.531	9947.13	8945.53	10562.2	34.992	4.65
1518	26.122	9324.72	6709.87	10740.8	39.289	21.657		1518	6.531	9195.97	8406.08	9962.5	34.992	4.65
1519	40.49	9643.89	7580.25	10567.4	26.565	34.073		1519	15.673	9520.12	7632.73	10922.1	12.339	12.479
1520	23.51	9657.18	7558.58	10785.2	41.82	19.425		1520	47.02	9864.56	7806.5	10947.4	41.186	40.496
1521	45.714	9808.26	7852.18	10871.3	35.863	39.016		1521	6.531	9708.23	8578.67	10675.6	41.987	5.125
1522	19.592	9511.65	6232.25	11136.5	28.393	16.023		1522	7.837	9791.38	8917.11	10409.1	70.346	5.663
1523	33.959	9980.11	7777.64	11245.4	40.192	28.925		1523	27.429	9624.84	7136.75	11429.6	11.497	22.936
1524	54.857	10023.7	7838.08	11121.5	68.286	46.335		1524	10.449	9947.83	8552.61	11028.4	33.69	8.241
1525	13.061	9119.59	7763.68	10226.3	30.579	9.735		1525	14.367	10020.5	8051.39	10922.5	54.246	11.736
1526	9.143	9114.55	8375.25	9708.11	21.251	7.357		1526	24.816	9887.13	7578.75	10763.8	66.251	20.81
1527	10.449	9120.82	8008.92	10401.9	26.565	7.667		1527	13.061	10059.9	8332.97	11082.2	46.469	10.509
1528	10.449	9976.1	8608	10967.1	57.095	7.714		1528	7.837	10267.5	9755.25	10682.4	56.31	5.494
1529	7.837	9902.02	8928.42	10718.5	-4.086	5.347		1529	6.531	9438.67	8825.75	10064	38.66	4.879
1530	13.061	8910.57	7128.58	10458.6	19.799	10.122		1530	5.224	9723.66	9361	10156.2	26.565	3.407
1531	53.551	9595.67	7328.69	10897.3	32.619	45.229		1531	19.592	9903.87	7722.07	11219.2	30.256	15.877
1532	31.347	9483.85	7540.21	11127.5	39.699	26.242		1532	7.837	9191.3	7896.75	9924.1	65.225	5.454
1533	31.347	9560.89	7534.25	11055.5	47.891	26.702		1533	7.837	9120.65	8214.22	9789.65	85.914	5.347
1534	48.327	10014.3	7622.74	11272.7	51.423	40.932		1534	9.143	9789.99	8289	10954.3	68.749	7.357
1535	36.571	10320.8	8003.03	11235.8	35.87	30.557		1535	10.449	9752.69	8421.5	10735.3	39.472	8.39
1536	15.673	9444.12	7872.36	10834.2	28.887	12.618		1536	14.367	9604.37	8070.33	10765	45	11.314
1537	10.449	10303.1	8109.81	11427.7	27.759	8.179		1537	23.51	10148.9	7782	11227.4	30.964	19.992
1538	9.143	10585.7	9599.36	11430.3	62.103	7.328		1538	30.041	10264.4	7873.08	11253.4	36.529	25.6
1539	14.367	10093.1	7828.42	11344.3	26.565	11.074		1539	44.408	10276.3	7938.67	11281.7	40.475	37.56
1540	11.755	9339.03	7597.83	11009.2	48.18	9.712		1540	10.449	9704.76	8424.15	10768.3	30.466	7.514
1541	11.755	10001.2	8445.5	11099.1	59.036	8.885		1541	16.98	9724.4	7676.74	10925.4	41.634	13.762
1542	10.449	9766.75	8297.42	11052.9	0	8		1542	14.367	9775.82	7860.22	11038.5	31.608	11.63
1543	7.837	10313.3	8926.25	11142.5	14.931	5.914		1543	19.592	9893.94	7867.72	10767.1	45	16.162
1544	15.673	10369.3	8486.75	11458.1	34.16	12.891		1544	28.735	9899.55	7763.42	10740.6	58.092	23.784
1545	9.143	10637.4	10221.4	11140.6	32.735	6.34		1545	67.918	10063	7905.42	10864.3	49.764	58.386
1546	9.143	9702.36	8160.33	10839.3	30.964	6.664		1546	19.592	9821.34	7812.78	10883.5	45	16.162
1547	18.286	8708.45	7069.14	10422.5	60.255	15.357		1547	14.367	9340.05	7690.72	10494.9	61.699	11.249
1548	33.959	10252.3	7714.25	11357.5	28.25	28.975		1548	7.837	8757.82	7847.08	9457	71.565	6.023
1549	27.429	10261.4	7704.75	11273.4	11.497	22.936		1549	35.265	9826.47	8102.5	10774.5	49.635	29.999
1550	23.51	9441.26	6843.92	11621.5	24.538	19.264		1550	6.531	8571.22	7683.78	9169.89	26.565	4.259
1551	23.51	10125.8	7776	11412.9	23.499	19.108		1551	9.143	8979.69	8286.58	9294.42	-9.462	6.952
1552	10.449	10094.8	8495.25	11305.1	59.534	7.514		1552	14.367	9248.41	7604	10455	-13.57	11.365
1553	45.714	10190.1	7701.5	11315.7	43.409	38.805		1553	7.837	9147.25	7285	10436.5	28.301	5.625
1554	49.633	10148.7	7657.75	11162.6	39.144	42.243		1554	14.367	9319.97	8043.69	10424.1	46.332	11.586
1555	9.143	9586.76	7771	10698.8	25.201	7.157		1555	24.816	9815.18	7845.25	10808.8	50.194	20.827
1556	60.082	10183.8	7869.42	11218.5	28.072	51.81		1556	28.735	9802.42	7684	10921.2	49.497	24.048
1557	31.347	9915.71	8081.5	11109.5	53.297	26.133		1557	45.714	9602.32	6509.27	10738.3	57.232	39.415
1558	50.939	9908.56	7518.02	11140.6	34.249	43.321		1558	7.837	9492.03	8318.83	10292.9	72.897	5.182
1559	35.265	9724.08	7465.01	10713.1	28.843	30.008		1559	7.837	9684.67	8924.39	10238.4	71.565	6.023
1560	28.735	10355.9	7719	11563.2	30.651	23.912		1560	11.755	9632.92	7946.75	10627.3	60.255	9.214
1561	10.449	10019	8061.06	11063.7	36.87	7.619		1561	7.837	9558.78	8565.12	10488.9	37.569	6.248
1562	23.51	10358.4	7975.42	11526.8	48.918	19.71		1562	7.837	9711.93	8546.53	10665.5	28.301	5.625
1563	13.061	10120.7	7974.58	11282.3	49.635	10		1563	35.265	10189.6	8320.69	11000.5	45	29.631
1564	13.061	10432.4	8101.06	11568.9	33.111	10.461		1564	14.367	9856.4	7574	11081.8	43.668	11.586
1565	18.286	10058	7723.42	11550.7	32.471	14.901		1565	10.449	9257.12	7700.83	10600.4	52.595	8.153
1566	50.939	10300.7	7874.42	11294.3	47.49	43.41		1566	11.755	9412.82	7952.67	10746.2	52.125	8.687
1567	14.367	9974.94	7633.37	11382	38.047	11.126		1567	14.367	9871	7771.25	11086.4	32.619	11.307
1568	13.061	9417.77	7286.22	11225.6	28.443	10.398		1568	24.816	9849.28	7824.44	10923.4	36.656	20.419
1569	32.653	9481.17	7299.69	10530.2	31.504	27.702		1569	35.265	9912.63	7309.61	10942.2	48.674	29.422
1570	20.898	10098.2	7704.31	11400.9	41.424	17.274		1570	20.898	9930.27	7718.92	10963.7	31.866	16.597
1571	15.673	10501.5	9587.53	11296.6	33.69	12.362		1571	7.837	9904.33	8743.89	10842.5	37.569	6.248
1572	35.265	9940.82	7632.68	11314.5	32.082	30.124		1572	18.286	10194.3	8165.53	11026.1	49.236	14.586
1573	24.816	9993.88	7747.42	11133.6	23.749	20.81		1573	24.816	9945.42	7744.69	11090.5	37.504	20.649
1574	15.673	9960.86	7763.83	11124.8	52.125	13.031		1574	27.429	10074	7547.77	11149.7	43.636	22.634
1575	56.163	10032.1	7609.25	10663.4	92.255	48.418		1575	6.531	9845.22	8838.92	10642	33.69	4.121
1576	27.429	9731.24	7182.19	10801.6	89.061	23.241		1576	27.429	10221.3	8024.31	11289.6	33.425	22.822
1577	16.98	9628.59	7851.02	10979	23.629	13.306		1577	47.02	10175.2	8002.42	10977.4	46.922	40.159
1578	14.367	9948.41	7708.25	11082.8	34.216	11.517		1578	24.816	10121.5	7991.89	11197	50.332	20.291
1579	15.673	9883.87	7561.58	11157.4	29.539	13.136		1579	9.143	9675.2	8882.33	10467.1	30.964	6.664
1580	13.061	9863.33	7815.25	11166.2	32.005	10.782		1580	9.143	9877.91	8710.78	10744.6	54.462	6.554
1581	19.592	10212.2	8917.25	11109	30.964	15.549		1581	9.143	10125.2	9018.25	11014.3	42.709	6.74
1582	13.061	9925.97	7829.33	10987	29.476	10.065		1582	9.143	9289.84	7280.83	10740.9	35.538	6.554
1583	18.286	9248.23	7335.39	10524.3	39.806	14.877		1583	9.143	9894.94	8687.92	11042.5	42.709	6.74
1584	16.98	9653.28	7734.29	10832	28.74	13.469		1584	3.918	9663.51	9358.53	9935.67	45	2.694
1585	64	9736.6	7178.67	10364.4	86.399	54.584		1585	10.449	9805.01	8067.75	11138.3	72.474	7.59
1586	15.673	9938.91	7321.39	11241.4	48.652	12.686		1586	28.735	10370.6	8214.03	11344	37.794	23.622
1587	14.367	9447.66	7614.04	10782.7	20.772	11.816		1587	7.837	8940.36	8026.19	9894.97	33.69	5.494
1588	10.449	9740.66	8164.56	10842.3	46.975	7.816		1588	36.571	10170.2	7610.17	11172.8	57.308	30.328
1589	16.98	8764.55	7565.72	10025.5	39.174	13.268		1589	11.755	10010.7	8333.25	11246.2	34.992	9.3
1590	9.143	9467.29	7996.17	10779.8	49.399	7.024		1590	16.98	9445.67	8192.25	10674.8	57.653	13.528
1591	13.061	9503.37	7527	10842.5	49.399	10.537		1591	10.449	9834.95	8537.25	10992.6	57.095	7.714
1592	11.755	9013.05	8123.58	10211.9	46.736	8.893		1592	10.449	10195	8351.5	11163.8	48.814	8.099
1593	10.449	9115.92	8170.58	10209.9	48.814	8.099		1593	10.449	9535.81	7669.64	11166.3	65.772	8.355
1594	11.755	8072.37	7529.22	8531.4	45	9.159		1594	9.143	9831.56	7485.42	11082.4	60.642	6.993
1595	27.429	9800.63	7741.75	10875.1	38.211	22.787		1595	11.755	9809.55	7759.08	11210.8	70.821	9.277
1596	33.959	9180.39	6811.14	10413.9	46.637	28.296		1596	7.837	9991.79	8952.14	10869.6	58.392	5.815
1597	27.429	9551.17	7272.67	11094	27.44	22.321		1597	6.531	9560.03	8126.14	10553.8	34.992	4.65
1598	20.898	9247.8	7229.92	10431.3	53.881	17.449		1598	6.531	9738.6	9101.42	10355.7	37.875	4.344
1599	40.49	9348.57	7260	10031.9	89.363	34.288		1599	6.531	9774.48	8440.44	10609.5	-21.801	4.103
1600	10.449	8889.67	7626.19	9850.47	30.466	7.514		1600	6.531	10013.3	9269.89	10754.7	37.875	4.344
1601	9.143	8840.18	7601.78	9771.83	13.241	6.653		1601	5.224	9211.29	8627.5	9953.99	36.87	3.81
1602	10.449	8444.16	7162.5	9783.14	19.29	8.072		1602	14.367	10255.3	8086.5	11439.8	53.531	10.896
1603	30.041	9211.92	7130.81	9948.74	63.825	25.045		1603	11.755	9911.32	7988.25	10973.7	46.637	9.432
1604	3.918	8732.28	8323.17	9041.42	33.69	2.747		1604	16.98	10247.7	8282.78	11408.3	38.157	13.565
1605	24.816	9125.87	7180.38	10450.5	50.332	20.291		1605	7.837	10305.7	8853.67	11254	36.87	5.714
1606	48.327	9413.44	6989.11	10532.5	42.769	41.515		1606	52.245	10383.3	7964.5	10970.1	69.102	44.855
1607	37.878	9445.91	7126.58	10472.9	40.156	31.9		1607	6.531	10511.8	9510.08	11068	48.013	5.125
1608	19.592	9639.79	7429.33	10823.4	41.055	15.661		1608	11.755	10293.7	8585.08	11192.8	64.537	8.861
1609	11.755	9226.26	7873.89	10545.1	49.899	9.463		1609	9.143	10426.9	9184.75	11456.3	33.69	6.868
1610	9.143	9416.38	7928.14	10613.3	47.291	6.74		1610	7.837	10041	9229.58	10971.3	63.435	5.963
1611	11.755	8266	7232.33	9264.94	62.354	9.031		1611	6.531	10192	9038.67	10874.5	37.875	4.344
1612	15.673	9252.07	7645.06	10462.3	55.305	12.047		1612	57.469	10391.6	8192.67	10732.7	72.121	49.635
1613	10.449	9574.78	7611.56	10633	41.186	8.099		1613	13.061	10017.8	8230.58	10931.5	41.987	10.25
1614	9.143	9469.52	8209.46	10686.3	40.236	6.487		1614	9.143	9856.22	8414.67	10825.2	47.291	6.74
1615	23.51	9663.46	7260.42	10545.3	7.667	19.988		1615	13.061	10006.5	7836.89	11260.4	43.452	9.97
1616	11.755	9251.74	7366.5	10367.3	9.866	8.893		1616	10.449	9744.98	8693.83	10323	54.782	7.927
1617	11.755	9045.07	7000.08	10181.7	41.424	8.637		1617	14.367	9857.97	8145.87	10968.9	45	11.852
1618	7.837	9456.41	7709.33	10641.7	45	5.926		1618	43.102	10053.7	8120.01	10890.2	48.814	36.446
1619	9.143	8666.35	7514.94	9992.17	33.69	6.868		1619	15.673	9605.3	7853.32	10713.8	46.219	12.663
1620	7.837	9090.3	7986	9938.6	8.13	5.387		1620	10.449	9436.52	8203.33	10436.8	64.654	8.009
1621	15.673	8853.02	7711.98	9870.82	46.273	12.125		1621	11.755	9537.73	7976.33	10458.3	71.565	9.637
1622	64	9499.64	7378.58	10511.7	47.806	55.018		1622	50.939	9962.85	7906.88	10736.4	49.289	43.221
1623	16.98	9195.16	7249.81	10320.2	-3.094	14.116		1623	32.653	10059.5	8161.5	10918.9	51.096	27.903
1624	16.98	9493.83	7690.08	10382.5	14.421	13.767		1624	28.735	10060.1	7575.25	10959	48.145	24.55
1625	22.204	9238.62	6962	10972.2	65.556	18.412		1625	9.143	9526.11	8294	10106.4	67.62	7.004
1626	62.694	10088.5	8733.33	10563.2	-81.409	53.553		1626	10.449	9249.36	8609.38	10082.8	60.945	7.844
1627	45.714	10185.1	7893.81	10940.3	76.792	38.348		1627	19.592	9974.65	8037.14	11025.1	56.31	16.483
1628	14.367	10159.1	7964.67	11263.7	53.13	11.429		1628	14.367	9822.74	8437.35	10749.6	56.821	11.834
1629	13.061	10368.7	8919.53	11341.5	52.306	10.592		1629	10.449	9601.78	8201.5	10666	59.931	8.364
1630	10.449	10067.6	8454.25	11055.3	32.905	7.714		1630	44.408	10225.8	8161.78	11135.7	43.764	37.452
1631	11.755	8801.79	7710.33	10254	56.31	9.615		1631	7.837	9931.53	9025.42	10542.1	39.289	5.414
1632	7.837	9450.33	8104.58	10585.5	36.87	5.714		1632	6.531	9502.89	8711.69	10074.8	34.992	4.65
1633	7.837	9072.72	8489.69	9780.57	39.289	5.414		1633	6.531	9799.21	9290.25	10395.4	45	4.31
1634	24.816	9841.41	7456.86	11121.6	28.951	20.462		1634	7.837	9604.73	8658.94	10600.1	28.301	5.625
1635	10.449	9991.59	8211.75	10881.5	50.528	8.39		1635	7.837	9224.36	8007.25	10186.6	63.435	5.963
1636	20.898	9542.52	7176.51	11147.9	34.778	16.697		1636	9.143	9449	9115	9941.29	76.759	6.653
1637	44.408	10123.9	7864.47	10964	44.588	37.444		1637	15.673	10095.7	8178.33	10894.9	52.125	13.031
1638	43.102	9931.57	7622.21	10966.5	30.556	36.718		1638	35.265	10192.4	8396.03	11124.4	-139.236	29.172
1639	33.959	9975.75	7902	11010.3	65.12	28.975		1639	15.673	10162.1	8337.5	10933.9	57.804	12.155
1640	20.898	9675.57	7560.33	10935.7	30.069	16.727		1640	5.224	9108.32	8488.83	9738.12	29.055	3.922
1641	32.653	9783.25	7689.41	10816.5	49.994	27.851		1641	61.388	10194.5	8028	11156.6	2.09	52.225
1642	19.592	9618.98	7742.83	11015.9	38.234	16.005		1642	14.367	9599.63	7722.05	10761	1.848	11.816
1643	15.673	9532.03	6990.14	11039.4	32.196	12.155		1643	39.184	10439.1	8879.44	11088.2	57.579	33.396
1644	31.347	9720.97	7695.83	11044.3	39.806	26.778		1644	16.98	10152.4	8506.11	11165.7	62.7	13.29
1645	19.592	8921.72	6811.3	10860.1	45	16.162		1645	16.98	10123.4	8315.14	11195.5	57.653	13.528
1646	56.163	9348.14	6870.32	10073.6	90	48.381		1646	18.286	10123.9	8284.5	11149	57.529	14.901
1647	20.898	9652	7600.03	11099	47.726	16.99		1647	52.245	9984.52	7850.14	10584.7	37.266	44.039
1648	16.98	9506.15	7701.58	10806.4	46.081	14.279		1648	11.755	9654.14	8443.08	10634.4	51.71	9.222
1649	35.265	9701.28	8129.17	10698.7	29.56	29.343		1649	26.122	9599.43	7974.06	10354.6	88.977	21.337
1650	24.816	9226.9	7115.92	10600	50.332	20.291		1650	9.143	8818.06	7821.75	9830.11	42.879	7.278
1651	11.755	8681.62	7347.25	10293.8	67.751	9.055		1651	7.837	9341.5	8497	10041.9	28.301	5.625
1652	10.449	8852.83	7450.17	9894.43	49.086	7.562		1652	48.327	9891.49	7904.92	10236	88.409	41.159
1653	11.755	8308.44	7254.84	9403.67	7.125	9.214		1653	41.796	9905.4	7968.72	10367.7	82.648	35.722
1654	9.143	9484.99	8913.11	9906.83	-38.66	7.318		1654	15.673	9832.5	7895.08	10853.2	-5.194	12.623
1655	31.347	9411.89	7100.69	10396.2	31.827	26.005		1655	9.143	10031.8	9158.58	10762.7	30.964	6.664
1656	48.327	9307.73	7117.03	10140	87.859	40.79		1656	9.143	9866.89	8573.44	10772.6	34.509	7.397
1657	14.367	9232.1	7911.67	10238.6	80.838	11.962		1657	7.837	9645.69	8757.81	10212.8	30.256	5.292
1658	11.755	9138.82	7400.56	10042.2	67.751	9.055		1658	6.531	9785.29	8759.14	10434.8	30.964	4.443
1659	56.163	9275.57	7135.92	9852.53	-94.502	48.531		1659	23.51	10043.9	7991.74	11035	29.055	19.611
1660	10.449	9031.25	7885.58	10076.1	43.152	8.355		1660	6.531	9027.84	7906.33	9779	34.992	4.65
1661	22.204	9355.89	7322	10461.5	57.619	18.495		1661	7.837	8897.02	7357.94	9932.86	18.435	6.023
1662	31.347	8981.2	6687.08	10420	50.947	26		1662	6.531	8848.1	8367.75	9421.08	34.992	4.65
1663	11.755	8486.83	7446.42	9651.3	41.424	8.637		1663	60.082	10290.7	8322.48	10652.2	79.019	52
1664	15.673	9641.33	8127	10191.4	32.196	12.155		1664	19.592	10140.3	8274.5	10889.2	68.199	16.412
1665	26.122	9396.99	7450.17	10436.2	34.249	21.661		1665	7.837	9661.91	8801.66	10403.6	60.255	6.143
1666	16.98	8679.6	6881	10317.2	32.829	14.054		1666	9.143	9619.81	8419.83	10493.2	96.009	7.278
1667	43.102	9107.1	6813.67	10204.8	36.87	36.19		1667	7.837	9801.85	8844.53	10510.9	3.576	6.107
1668	13.061	9018.78	7149.69	10273.9	25.641	10.564		1668	37.878	10082.8	7867.81	10883.8	-0.674	32.383
1669	41.796	8731.59	6026.62	9685.32	52.883	35.353		1669	11.755	9750.86	8462.25	10686.1	7.431	8.836
1670	16.98	9054.87	7115.75	10470.2	32.347	13.528		1670	56.163	10051.1	7871.5	10844	-1.804	48.405
1671	10.449	9193.43	8177.75	9706.84	59.534	7.514		1671	20.898	10229.8	8117.58	11335.2	29.899	17.578
1672	16.98	8861.99	7393.59	10221.8	40.426	13.512		1672	18.286	10127.2	8227.58	11236.8	32.471	14.901
1673	20.898	9189.97	7378.75	10294.9	44.091	16.973		1673	30.041	9825.97	7989.25	11022.7	48.652	25.373
								1674	45.714	10321.3	7959.58	10948.8	43.409	38.805
								1675	27.429	10305.4	8318.83	11376.2	39.685	23.266
								1676	26.122	10190.4	8415.85	11161.5	50.711	21.657
								1677	10.449	9955.93	9492.75	10458.9	31.43	8.036
								1678	15.673	9600.38	7900.22	10592.4	38.66	12.196
								1679	18.286	9778.99	8208.5	10632.9	47.045	15.095
								1680	18.286	9614.61	7755.34	10654.1	39.806	14.877
								1681	7.837	8973.02	8034.94	9724.3	42.274	5.663
								1682	11.755	9747.91	8264.5	10426.7	0	9.524
								1683	15.673	9313.97	8203.81	9996.4	96.71	13.042
								1684	6.531	8770.62	8427.5	9335.42	0	4.19
								1685	9.143	9784.71	7956.64	11044.2	51.34	7.318
								1686	14.367	10700.4	9324	11484	54.246	11.736
								1687	6.531	9608.51	8103.33	10465.9	51.34	4.879
								1688	9.143	10562.8	9528.39	11157.4	55.491	7.397
								1689	11.755	9890.29	7903.54	11260	75.964	9.424
								1690	10.449	9742	8850	10598.8	26.565	7.667
								1691	14.367	9734.46	7761.92	10913.2	65.225	10.909
								1692	26.122	10727.4	9589.42	11206.8	54.345	21.567
								1693	30.041	10539.2	8605.06	11104.1	60.69	24.902
								1694	7.837	10019.7	9069.5	10918	34.695	6.023
								1695	23.51	9776.48	7092.18	11414.9	49.899	18.925
								1696	10.449	10008	8718.31	10986.8	46.975	7.816
								1697	24.816	10510.9	9190.83	11036.8	66.251	20.81
								1698	9.143	9950.35	8885.78	10815.1	27.897	7.328
								1699	60.082	10537.6	8442.75	11241.8	33.923	51.878
								1700	22.204	10119.3	7954.22	10935.5	39.036	18.146
								1701	9.143	9398.1	8697.42	10233.9	32.005	7.188
								1702	11.755	9989.14	8440.92	11034.8	27.646	9.031
								1703	9.143	9120.64	8279.75	9770.89	8.973	7.328
								1704	26.122	9895.26	8293.74	10873.9	46.432	21.557
								1705	14.367	9961.9	8425.67	10942.7	31.608	11.63
								1706	14.367	9831.26	8184.44	10870.8	13.57	11.365
								1707	19.592	10308.6	8850.92	11051.3	46.909	16.171
								1708	26.122	10241.4	8249.11	10884.4	17.176	21.93
								1709	9.143	9636.26	8507.67	10550.9	33.69	6.868
								1710	11.755	9710.52	8652.14	10696.8	45	8.62
								1711	6.531	9911.75	9431.22	10310.3	33.69	4.121
								1712	24.816	10231.9	8387.14	11118.8	41.987	20.501
								1713	11.755	10129.5	8816.75	11115.3	-6.843	9.592
								1714	44.408	10531.4	8780.03	11386	45	37.174
								1715	18.286	9511.69	8004.19	11264.4	-12.2	14.421
								1716	11.755	10337.9	8602.5	11294.6	-21.371	9.409
								1717	14.367	10402.3	8259.64	11219.3	24.905	11.76
								1718	22.204	10369.2	8311.1	11320.8	30.343	18.098
								1719	15.673	10425.9	8451	11453	34.16	12.891
								1720	13.061	10503.8	9287	11227.5	46.469	10.509
								1721	9.143	10032.1	8988.25	10838	36.254	7.086
								1722	14.367	10245	8344.36	11236.6	24.905	11.76
								1723	9.143	10218.1	9180.25	11012.8	83.66	6.899
								1724	11.755	10215.3	8486.28	11159.4	58.241	9.409
								1725	11.755	9869.26	8435	11015	41.634	9.175
								1726	14.367	10271	8317.28	11296.3	35.311	11.204
								1727	33.959	10468.4	8463.89	11336.4	43.363	28.296
								1728	10.449	10286.7	9083.31	11144	57.724	8.561
								1729	13.061	10118.5	8685.33	11247.5	45	10.775
								1730	14.367	10078	7838.89	11133.6	50.44	11.365
								1731	7.837	9563.65	8757.22	10487.3	33.69	5.494
								1732	24.816	10316.7	7589.75	11323.5	-3.18	20.603
								1733	23.51	10333.6	8565.67	11094.1	48.918	19.71
								1734	15.673	9996.31	8303.54	11078.6	36.158	12.268
								1735	14.367	9942.22	8551	10727.9	93.814	11.454
								1736	11.755	9690.98	8423	10737.2	36.384	8.991
								1737	39.184	10294.9	8493.17	10755.9	68.199	32.824
								1738	10.449	9957.86	8779.83	10853.2	67.166	7.854
								1739	41.796	10047.5	8539.23	10829.8	64.537	35.443
								1740	11.755	9820.53	8230.56	10782.1	12.804	8.595
								1741	11.755	9650.03	8373.2	10916.4	33.69	9.615
								1742	10.449	9196.44	7583.06	10482.7	35.218	7.927
								1743	27.429	10331.3	8450	11017.3	40.292	22.974
								1744	24.816	10160.3	7524.64	10982.2	48.013	20.501
								1745	30.041	10286.7	8342.25	11157.6	31.724	24.633
								1746	23.51	9996.27	7872.25	11113	37.776	19.279
								1747	19.592	9985.44	7813.25	10847.6	34.077	15.638
								1748	44.408	10374.7	7803	11070.6	46.66	37.189
								1749	10.449	9831.33	8087.17	10858.2	21.801	8.206
								1750	10.449	9793.51	8861.42	10849.4	16.699	7.955
								1751	10.449	9813.21	8600.83	10901.6	10.305	8.518
								1752	9.143	9959.42	8823.25	10665.3	34.509	7.397
								1753	24.816	10279.6	8418.08	11054.2	26.095	20.785
								1754	20.898	10348.1	8977.94	10974	30.069	16.727
								1755	22.204	10038.1	8034.81	10787.2	8.297	18.479
								1756	14.367	9919.64	8029.61	10996.7	24.775	10.909
								1757	10.449	10187	9369.5	10516.9	103.392	8.224
								1758	13.061	9907.85	8406.81	10539.3	70.201	10.122
								1759	15.673	9841.66	8517.92	10832.8	24.146	12.107
								1760	15.673	8974.65	7223.16	10846.8	36.529	12.8
								1761	13.061	9928.59	8416.94	10629	65.376	10.057
								1762	9.143	9526.07	8711.25	10330.5	17.354	6.386
								1763	7.837	9562.13	8456.17	10364.9	34.695	6.023
								1764	7.837	9137.11	8590.6	9582.91	61.699	5.625
								1765	14.367	9739.22	8336.77	10592	43.603	11.048
								1766	15.673	9659.53	8171.45	10564	24.146	12.107
								1767	10.449	9832.41	8130.92	10744	32.276	8.561
								1768	24.816	9939.93	8124.56	10824.6	11.944	20.248
								1769	9.143	10007.7	9034.42	10458.4	45	7.004
								1770	39.184	10253.8	8379.5	10670.4	67.584	32.967
								1771	27.429	10200.6	8956.81	10876	49.708	22.974
								1772	40.49	10211.8	8118.33	10980.9	40.882	33.759
								1773	19.592	9725.39	8125.08	10667.5	-15.376	15.804
								1774	24.816	9801.66	8119.67	10630.9	-21.413	20.869
								1775	58.775	10149.2	8730.94	10558.2	66.125	50.825
								1776	9.143	8945.55	7577.92	9955.33	28.072	6.476
								1777	44.408	10032.1	7547.33	10558.7	53.715	37.335
								1778	9.143	9325.33	8341.72	10179	17.354	6.386
								1779	13.061	9600.79	8446.19	10614	35.538	9.831
								1780	23.51	10090.2	8418.44	11060.6	39.523	19.754
								1781	23.51	10090.5	8158.5	10848.2	4.485	19.488
								1782	27.429	9822.79	7700.83	10627.1	-1.909	22.87
								1783	15.673	9782.99	8137.42	10605.8	15.255	13.031
								1784	11.755	9444.74	8430.42	10357	19.983	8.918
								1785	14.367	9379.16	7813.77	10401	-1.909	11.435
								1786	23.51	9980.15	8337	10728.9	47.42	19.143
								1787	7.837	9666.03	8860	10080.1	33.69	5.494
								1788	7.837	9522.09	8760.33	10138.3	14.931	5.914
								1789	27.429	9961.21	7542.28	10816.9	34.216	23.034
								1790	22.204	9906.65	8233.81	10745.8	48.366	18.349
								1791	11.755	9549.36	8469	10278.6	37.875	8.687
								1792	18.286	9651.93	7846.33	10477.2	3.013	14.496
								1793	77.061	10038.6	8312.61	10570.8	0	66.667
								1794	15.673	9523.91	8106.89	10625.5	29.745	12.285
								1795	13.061	9583.18	7974.56	10488.8	18.435	10.842
								1796	13.061	8267.37	6367.12	9796.68	34.824	10.673
								1797	23.51	9889.12	8104.03	10866.8	32.471	19.868
								1798	19.592	10006.6	8148.75	10933.5	33.311	15.955
								1799	44.408	10324	8874.83	10902.1	44.588	37.444
								1800	9.143	9512.69	8312.11	10546	49.764	6.487
								1801	9.143	8846.05	7584.83	10056	42.709	6.74
								1802	32.653	9959.18	8036.09	10892.7	42.754	27.497
								1803	32.653	10156	8194.14	10924.1	45.567	27.208
								1804	69.224	10256	8333.67	11014.9	47.849	59.605
								1805	11.755	9731.64	8111.17	10834.7	41.82	9.712
								1806	10.449	9819.35	8309.83	10676.2	56.31	8.241
								1807	36.571	10323.1	7834.75	11072.4	18.658	30.96
								1808	30.041	9979.55	7989.08	10689.9	20.854	25.683
								1809	49.633	10103.3	8129.83	10921.6	36.666	42.743
								1810	13.061	9247.66	7520.47	10353.1	51.34	9.757
								1811	7.837	9705.11	8812.5	10411.1	47.726	5.663
								1812	10.449	9378.86	8304.17	10237	56.31	8.241
								1813	16.98	9563.82	8068.22	10688	18.435	13.251
								1814	45.714	9942.66	8098.42	10762.4	31.645	38.484
								1815	36.571	9495.16	7861.11	10712.1	29.745	30.713
								1816	19.592	9501.51	7900.44	10483.3	30.964	15.549
								1817	9.143	9532.71	8622.5	10192.6	26.565	6.815
								1818	13.061	9543.68	8532.33	10250.2	4.399	9.934
								1819	13.061	9457.98	8076.08	10291	58.671	10.257
								1820	11.755	9272.28	8647.86	9820.92	75.964	9.424
								1821	9.143	9207.55	8433.89	9698.5	137.121	7.278
								1822	20.898	9387.73	8307.83	9979.94	88.727	17.147
								1823	43.102	9682.35	8045.74	10367.3	42.879	36.39
								1824	28.735	9615.22	8038.67	10647.6	35.433	24.312
								1825	39.184	9784.56	8255.75	10327.4	40.389	33.511
								1826	20.898	9324.56	8138.67	10376.6	36.607	16.61
								1827	13.061	9745.7	8445.83	10478.1	52.306	10.592
								1828	7.837	9772.43	9142.75	10153.1	37.569	6.248
								1829	7.837	9829.48	9211.75	10412.2	29.745	6.143
								1830	54.857	9836.73	7922.82	10512.9	38.443	47.18
								1831	22.204	9566.7	8230.08	10228.6	57.619	18.495
								1832	6.531	8888.36	8048.19	9683.67	48.013	5.125
								1833	48.327	9645.98	7918.89	10451.1	36.027	41.452
								1834	10.449	8747.01	7818.03	9545	90	8.381
								1835	26.122	9161.89	8069.5	9604.66	91.023	21.337
								1836	35.265	9691.17	7885	10782	27.216	29.987
								1837	15.673	9003.56	7721.58	10001.7	29.745	12.285
								1838	24.816	9358.39	7636.1	10244.8	0	20.19
								1839	11.755	9046.15	7730.08	9908.54	48.576	8.637
								1840	14.367	8682.68	7186.35	9795.1	45	11.314
								1841	24.816	9482.96	7980.42	10041.3	1.081	20.194
								1842	14.367	8703.8	7436.17	9614.33	9.462	11.586
								1843	37.878	9201.73	7370.58	10066.8	-9.009	31.628
								1844	13.061	9400.87	8518.19	9768.3	-23.749	10.405
								1845	30.041	9268.67	8213	10116.8	-9.462	25.49
								1846	22.204	9623.44	8200.08	10101.1	19.179	18.554
								1847	28.735	9613.39	8199.92	10241.4	3.576	24.429
								1848	37.878	9627.08	7864.5	10344.1	12.894	32.437
								1849	30.041	9617.75	7977.85	10407.6	22.62	24.762
								1850	16.98	9238.82	7954.29	10335	25.866	13.971
